# Supplementary material for: Extended Exenatide Administration Enhances Lipid Metabolism and Exacerbates Pancreatic Injury in Mice on a High Fat, High Carbohydrate Diet
Source: PLoS One. 2014 Oct 7;9(10):e109477. doi: 10.1371/journal.pone.0109477 (PMC4188617; doi:10.1371/journal.pone.0109477)
Supplement: Excel Workbook S1 — All individual animal data. (XLS) [file pone.0109477.s004.xls]

## Sheet: Design_Sched_organ wts
			Pre-HFD		HFD Pre-exenatide											SERUM							Gross findings and notes													WEIGHTS
Grp	ID	dose grp	1July metab cage	microchip	8Aug metab cage	metab cage	sacrifice	sampling						MS	Enzyme	Cytokine	Chemistry	miRNA	Extra																Brain	Kidney	Spleen	Liver	Heart	Lung	TBW
12 wk	110304	0		July 7-8		1	2011-11-07	3	1 = urine, serum, histopathology					0	75	75	100	60	25	110304		Spleen, enlarged													0.4776	0.4993	0.2896	1.5673	0.1836	0.2233	32.9	110304	12 wk	110304	0
12 wk	110305	0		July 7-8		1	2011-11-07	1	2 = serum, tissue extraction					0	75	75	100	60	25	110305		No gross findings													0.473	0.4354	0.0688	1.6625	0.1795	0.2054	41.33	110305	12 wk	110305	0
12 wk	110306	0		July 7-8		1.5	2011-11-07	1	3 = urine, serum, RNA					0	75	75	100	60	25	110306		Liver, discolored, pale, all lobes													0.4779	0.4614	0.0871	1.8856	0.1917	0.207	44.12	110306	12 wk	110306	0
12 wk	110307	0		July 7-8		500	2011-11-07	1						0	75	75	100	60	25	110307		No gross findings													0.4394	0.4356	0.0709	1.9296	0.1595	0.1979	42.48	110307	12 wk	110307	0
12 wk	110308	0		July 7-8		150	2011-11-08	2						25	75	75	100	60	0	110308		Liver, discolored, pale, all lobes / animal dose and sac 1/2 hr. later													0.4843	0.4886	0.0569	0.1129	0.1909	0.1905	42.3	110308	12 wk	110308	0
12 wk	110309	0		July 7-8		850	2011-11-08	3						0	75	75	100	60	25	110309		Liver, discolored, pale, all lobes													0.4664	0.4354	0.0777	3.2581	0.1852	0.2035	48.26	110309	12 wk	110309	0
12 wk	110310	0		July 7-8		120	2011-11-08	1						0	75	75	100	60	25	110310		Liver, discolored, pale, all lobes													0.4773	0.4717	0.0727	1.8561	0.1893	0.2013	42.84	110310	12 wk	110310	0
12 wk	110311	0		July 7-8		650	2011-11-08	1						0	75	75	100	60	25	110311		No gross findings													0.4631	0.4478	0.0739	1.3648	0.1532	0.1743	35.35	110311	12 wk	110311	0
12 wk	110312	0		July 7-8		650	2011-11-08	1						0	75	75	100	60	25	110312		No gross findings													0.4583	0.4984	0.149	1.49	0.2321	0.2206	34.8	110312	12 wk	110312	0
12 wk	110313	0		July 7-8		850	2011-11-09	3						0	75	75	100	60	25	110313		Spleen, enlarged													0.4393	0.4703	0.3103	1.7939	0.1648	0.1883	30.3	110313	12 wk	110313	0
12 wk	110314	0		July 7-8		850	2011-11-09	1						0	75	75	100	60	25	110314		No gross findings													0.4381	0.524	0.1061	2.5412	0.1712	0.2092	45.9	110314	12 wk	110314	0
12 wk	110315	0		July 7-8		1.4	2011-11-09	1						0	75	75	100	60	25	110315		No gross findings													0.4425	0.4908	0.2061	1.573	0.2137	0.1926	28.67	110315	12 wk	110315	0
12 wk	110316	0		July 7-8		580	2011-11-09	1						0	75	75	100	60	25	110316		Liver, discolored, pale, all lobes													0.4372	0.4772	0.072	1.8245	0.1552	0.1722	42.01	110316	12 wk	110316	0
12 wk	110317	0		July 7-8		950	2011-11-10	3						0	75	75	100	60	25	110317		Liver, discolored, pale, all lobes													0.4465	0.4905	0.0634	2.6541	0.1904	0.156	46.43	110317	12 wk	110317	0
12 wk	110318	0	900	July 7-8	245	650	2011-11-10	3						0	75	75	100	60	25	110318		Liver, discolored, pale, all lobes													0.468	0.5623	0.0583	2.1249	0.174	0.1835	44.75	110318	12 wk	110318	0
12 wk	110319	0	1	July 7-8	260	750	2011-11-10	1						0	75	75	100	60	25	110319		Liver, discolored, pale, all lobes													0.4536	0.4695	0.0724	2.6634	0.171	0.1931	46.1	110319	12 wk	110319	0
12 wk	110320	0	900	July 7-8	70	2.15	2011-11-10	1						0	75	75	100	60	0	110320		Spleen, enlarged / sac on Nov. 9 instead of Nov. 10													0.4757	0.5014	0.1893	2.5427	0.2368	0.1814	33.83	110320	12 wk	110320	0
12 wk	110321	0	800	July 7-8	400	1.25	2011-11-10	1						0	75	75	100	60	25	110321		Liver, discolored, pale, all lobes													0.4467	0.4241	0.0682	2.062	0.1601	0.1832	44.54	110321	12 wk	110321	0
12 wk	110322	0	450	July 7-8	200		2011-11-08	2						25	75	75	100	60	0	110322		No gross findings / animal dose and sac 1/2 hr. later													0.4604	0.4714	0.0699	2.066	0.2044	0.1863	45.29	110322	12 wk	110322	0
12 wk	110323	0	1	July 7-8	140		2011-11-08	2						25	75	75	100	60	0	110323		No gross findings / animal dose and sac 1/2 hr. later													0.4385	0.4337	0.0878	1.9288	0.1616	0.1793	40.19	110323	12 wk	110323	0
12 wk	110324	3	900	July 7-8	545	1	2011-11-07	2						25	75	75	100	60	0	110324		Liver, discolored, pale, all lobes / animal dose and sac 1/2 hr. later													0.4479	0.4646	0.0587	2.1646	0.165	0.211	44.23	110324	12 wk	110324	3
12 wk	110325	3	900	July 7-8	550	600	2011-11-07	3						0	75	75	100	60	25	110325		No gross findings													0.4245	0.3877	0.0435	1.2989	0.1383	0.1772	35.17	110325	12 wk	110325	3
12 wk	110326	3	300	July 7-8	40	250	2011-11-07	1						0	75	75	100	60	25	110326		No gross findings													0.4424	0.4469	0.0514	1.2685	0.1648	0.1846	40	110326	12 wk	110326	3
12 wk	110327	3	1	July 7-8	25		2011-11-07	1	euthanized from complication of uniguinal mass											110327																						110327	12 wk	110327	3
12 wk	110328	3	500	July 7-8	200	1.2	2011-11-07	1						0	75	75	100	60	25	110328		Spleen, enlarged													0.4292	0.4239	0.2007	1.4587	0.1774	0.2012	27.16	110328	12 wk	110328	3
12 wk	110329	3	850	July 7-8	100	1.9	2011-11-08	3						0	75	75	100	60	25	110329		No gross findings													0.4483	0.4417	0.0449	1.2697	0.1538	0.1924	31.3	110329	12 wk	110329	3
12 wk	110330	3		July 7-8		700	2011-11-08	1						0	75	75	100	60	25	110330		Liver, discolored, pale, all lobes													0.4505	0.4562	0.0572	1.9734	0.17	0.1829	44.82	110330	12 wk	110330	3
12 wk	110331	3		July 7-8		700	2011-11-08	1						0	75	75	100	60	25	110331		No gross findings													0.4617	0.489	0.0497	1.4801	0.1728	0.211	38.68	110331	12 wk	110331	3
12 wk	110332	3		July 7-8		750	2011-11-08	1						0	75	75	100	60	25	110332		Spleen, enlarged													0.4541	0.4486	0.1338	1.5103	0.2099	0.2068	28.06	110332	12 wk	110332	3
12 wk	110333	3		July 7-8		630	2011-11-09	3						0	75	75	100	60	25	110333		No gross findings													0.457	0.4698	0.0716	2.1045	0.1536	0.2063	45.44	110333	12 wk	110333	3
12 wk	110334	3		July 7-8		600	2011-11-09	3						0	75	75	100	60	25	110334		Liver, discolored, pale, all lobes													0.4216	0.4731	0.0554	2.1823	0.1303	0.1776	43.11	110334	12 wk	110334	3
12 wk	110335	3		July 7-8		900	2011-11-09	1						0	75	75	100	60	25	110335		No gross findings													0.4112	0.4293	0.0616	1.3973	0.1323	0.1734	34.28	110335	12 wk	110335	3
12 wk	110336	3		July 7-8		350	2011-11-09	1						0	75	75	100	60	25	110336		No gross findings													0.4361	0.4322	0.0498	1.7334	0.1397	0.1893	40.12	110336	12 wk	110336	3
12 wk	110337	3		July 7-8		350	2011-11-09	1						0	75	75	100	60	25	110337		No gross findings													0.4522	0.4243	0.0957	1.1693	0.1343	0.1783	34.8	110337	12 wk	110337	3
12 wk	110338	3		July 7-8		1.3	2011-11-10	3						0	75	75	100	60	25	110338		Liver, discolored, pale, all lobes													0.4336	0.4721	0.0679	2.8743	0.1876	0.188	44.7	110338	12 wk	110338	3
12 wk	110339	3		July 7-8		250	2011-11-10	1						0	75	75	100	60	25	110339		No gross findings													0.4411	0.4302	0.0556	1.5085	0.1574	0.169	39.01	110339	12 wk	110339	3
12 wk	110340	3		July 7-8		500	2011-11-10	1						0	75	75	100	60	25	110340		No gross findings													0.4492	0.4686	0.054	1.3374	0.1663	0.191	39.62	110340	12 wk	110340	3
12 wk	110341	3		July 7-8		850	2011-11-10	1						0	75	75	100	60	25	110341		Liver, discolored, pale, all lobes													0.4316	0.4017	0.0609	1.9447	0.1603	0.1802	44.03	110341	12 wk	110341	3
12 wk	110342	3		July 7-8			2011-11-07	2						25	75	75	100	60	0	110342		Liver, discolored, pale, all lobes / animal dose and sac 1/2 hr. later													0.4332	0.4914	0.0916	2.7908	0.1736	0.2023	45.77	110342	12 wk	110342	3
12 wk	110343	3		July 7-8			2011-11-07	2						25	75	75	100	60	0	110343		Liver, discolored, pale, all lobes / animal dose and sac 1/2 hr. later													0.4304	0.4683	0.0789	1.9526	0.1645	0.1942	44.17	110343	12 wk	110343	3
12 wk	110344	10		July 7-8		650	2011-11-07	3						0	75	75	100	60	25	110344		No gross findings													0.4598	0.4931	0.0653	1.3618	0.1443	0.2004	33.8	110344	12 wk	110344	10
12 wk	110345	10		July 7-8		2.2	2011-11-07	1						0	75	75	100	60	25	110345		No gross findings													0.4494	0.4756	0.0589	1.5434	0.1694	0.216	43.36	110345	12 wk	110345	10
12 wk	110346	10		July 7-8		650	2011-11-07	1						0	75	75	100	60	25	110346		No gross findings													0.413	0.4329	0.0586	1.2627	0.158	0.2002	29.88	110346	12 wk	110346	10
12 wk	110347	10		July 7-8		650	2011-11-07	1						0	0	55	90	60	0	110347		Spleen, enlarged / Stomach empty / GI tract, dark material / Necropsy on 10/11/11 instead of 11/7/11 due to animal being moribund													0.4618	0.4311	0.1128	1.2298	0.1429	0.206	31.36	110347	12 wk	110347	10
12 wk	110348	10		July 7-8		1.2	2011-11-08	3						0	0	55	90	55	0	110348		No gross findings													0.4523	0.4071	0.04	1.1386	0.14	0.1625	29.56	110348	12 wk	110348	10
12 wk	110349	10		July 7-8		450	2011-11-08	3						0	75	75	100	60	25	110349		Liver, discolored, pale, all lobes													0.4328	0.4183	0.0634	1.726	0.1547	0.1789	40.65	110349	12 wk	110349	10
12 wk	110350	10		July 7-8		450	2011-11-08	1						0	75	75	100	60	25	110350		No gross findings													0.481	0.4432	0.0761	1.4758	0.1929	0.2433	40.2	110350	12 wk	110350	10
12 wk	110351	10		July 7-8			2011-11-08	1	euthanized due to dosing injury (spinal)											110351																						110351	12 wk	110351	10
12 wk	110352	10		July 7-8		600	2011-11-08	1						0	75	75	100	60	25	110352		No gross findings													0.4541	0.4395	0.0513	1.3117	0.1753	0.1869	38.28	110352	12 wk	110352	10
12 wk	110353	10		July 7-8		1.45	2011-11-09	3						0	75	75	100	60	25	110353		No gross findings													0.4927	0.4858	0.1175	1.5604	0.1619	0.1957	34.68	110353	12 wk	110353	10
12 wk	110354	10		July 7-8		1.15	2011-11-09	1						0	75	75	100	60	25	110354		No gross findings													0.4838	0.4753	0.0497	1.5037	0.1319	0.2208	35.43	110354	12 wk	110354	10
12 wk	110355	10		July 7-8		800	2011-11-09	1						0	75	75	100	60	25	110355		No gross findings													0.4683	0.4935	0.07	1.7614	0.1588	0.2024	43.96	110355	12 wk	110355	10
12 wk	110356	10		July 7-8		150	2011-11-09	1						0	75	75	100	60	25	110356		No gross findings													0.4578	0.4276	0.0675	1.548	0.1403	0.1738	38.66	110356	12 wk	110356	10
12 wk	110357	10		July 7-8		1	2011-11-10	2						25	75	75	100	60	0	110357		No gross findings / animal dose and sac 1/2 hr. later													0.432	0.4665	0.0475	2.1096	0.1401	0.1931	47.71	110357	12 wk	110357	10
12 wk	110358	10	400	July 7-8	350	270	2011-11-10	3						0	75	75	100	60	25	110358		Liver, discolored, pale, all lobes													0.4384	0.4885	0.059	1.7731	0.1627	0.1967	43.48	110358	12 wk	110358	10
12 wk	110359	10	250	July 7-8	0	700	2011-11-10	1						0	75	75	100	60	25	110359		No gross findings													0.4494	0.4537	0.0557	1.5634	0.1496	0.1878	40.15	110359	12 wk	110359	10
12 wk	110360	10	750	July 7-8	200	1.25	2011-11-10	1						0	75	75	100	60	25	110360		No gross findings													0.4449	0.4891	0.0618	1.4749	0.1561	0.2019	41.8	110360	12 wk	110360	10
12 wk	110361	10	500	July 7-8	150	1	2011-11-10	1						0	75	75	100	60	25	110361		No gross findings													0.428	0.3844	0.0505	1.1861	0.142	0.1881	35.5	110361	12 wk	110361	10
12 wk	110362	10	500	July 7-8	110	670	2011-11-10	2						25	75	75	100	60	0	110362		Kidney, discolored, pale, both, entire / animal dose and sac 1/2 hr. later													0.45	0.5112	0.041	1.334	0.1526	0.1743	36.85	110362	12 wk	110362	10
12 wk	110363	10	350	July 7-8	500	1.7	2011-11-10	2						25	75	75	100	60	0	110363		No gross findings / animal dose and sac 1/2 hr. later													0.4617	0.4833	0.0805	1.5472	0.1626	0.1749	36.75	110363	12 wk	110363	10
12 wk	110364	30	1	July 7-8	700	580	2011-11-07	3						0	75	75	100	60	25	110364		Spleen, enlarged / Liver, discolored, pale, all lobes													0.4615	0.4975	0.2954	1.4745	0.1909	0.2314	31.64	110364	12 wk	110364	30
12 wk	110365	30	400	July 7-8	110	1	2011-11-07	3						0	75	75	100	60	25	110365		No gross findings													0.4468	0.4393	0.053	1.4755	0.1529	0.2557	38.3	110365	12 wk	110365	30
12 wk	110366	30	900	July 7-8	25	1.5	2011-11-07	1						0	75	75	100	60	25	110366		No gross findings													0.4456	0.4265	0.0436	1.1545	0.1368	0.1979	33.27	110366	12 wk	110366	30
12 wk	110367	30	700	July 7-8	180	2	2011-11-07	1						0	75	75	100	60	25	110367		No gross findings													0.4434	0.4318	0.0426	0.9616	0.1373	0.1895	29.41	110367	12 wk	110367	30
12 wk	110368	30	500	July 7-8	410	630	2011-11-07	1						0	75	75	100	60	25	110368		No gross findings													0.4237	0.3594	0.0447	1.2871	0.1368	0.1975	37.45	110368	12 wk	110368	30
12 wk	110369	30	600	July 7-8	200	800	2011-11-08	3						0	75	75	100	60	25	110369		No gross findings													0.427	0.3979	0.0445	1.2734	0.156	0.1715	34.55	110369	12 wk	110369	30
12 wk	110370	30		July 7-8		1.05	2011-11-08	1						0	75	75	100	60	25	110370		No gross findings													0.4384	0.4353	0.0562	1.6208	0.1554	0.1926	44.95	110370	12 wk	110370	30
12 wk	110371	30		July 7-8		500	2011-11-08	1						0	75	75	100	60	25	110371		No gross findings													0.4596	0.4386	0.0721	1.175	0.1487	0.2078	32.85	110371	12 wk	110371	30
12 wk	110372	30		July 7-8		300	2011-11-08	1						0	75	75	100	60	25	110372		No gross findings													0.4522	0.4659	0.0522	1.7635	0.165	0.2056	44.56	110372	12 wk	110372	30
12 wk	110373	30		July 7-8		600	2011-11-09	2						25	75	75	100	60	0	110373		No gross findings / animal dose and sac 1/2 hr. later													0.4485	0.4822	0.0556	1.1522	0.1377	0.1896	37.05	110373	12 wk	110373	30
12 wk	110374	30		July 7-8		1.1	2011-11-09	3						0	75	75	100	60	25	110374		No gross findings													0.4369	0.495	0.0398	1.328	0.1305	0.1678	30.77	110374	12 wk	110374	30
12 wk	110375	30		July 7-8		900	2011-11-09	1						0	75	75	100	60	25	110375		No gross findings													0.4434	0.4501	0.0576	1.357	0.1427	0.1779	41.35	110375	12 wk	110375	30
12 wk	110376	30		July 7-8		600	2011-11-09	1						0	75	75	100	60	25	110376		No gross findings													0.4679	0.4528	0.045	1.4156	0.1385	0.1793	40.99	110376	12 wk	110376	30
12 wk	110377	30		July 7-8		1.5	2011-11-09	1						0	75	75	100	60	25	110377		Spleen, enlarged / sac on Nov. 7 instead on Nov. 9													0.4465	0.496	0.1373	1.3906	0.2175	0.2378	28.2	110377	12 wk	110377	30
12 wk	110378	30		July 7-8		750	2011-11-10	3						0	75	75	100	60	25	110378		Spleen, enlarged / sac on Nov. 7 instead of Nov. 10													0.438	0.4613	0.2667	1.4967	0.206	0.2249	26.14	110378	12 wk	110378	30
12 wk	110379	30		July 7-8		700	2011-11-10	1						0	75	75	100	60	25	110379		No gross findings													0.4504	0.481	0.0494	1.45	0.1486	0.1898	39.14	110379	12 wk	110379	30
12 wk	110380	30		July 7-8		400	2011-11-10	1						0	75	75	100	60	25	110380		No gross findings													0.4704	0.4655	0.072	1.6366	0.1589	0.1953	39.5	110380	12 wk	110380	30
12 wk	110381	30		July 7-8		0	2011-11-10	1						0	75	75	100	60	25	110381		No gross findings													0.443	0.5027	0.051	1.7672	0.1619	0.1886	45.03	110381	12 wk	110381	30
12 wk	110382	30		July 7-8			2011-11-09	2						25	75	75	100	60	0	110382		No gross findings / animal dose and sac 1/2 hr. later													0.4684	0.4716	0.0508	1.5046	0.1556	0.2013	37.88	110382	12 wk	110382	30
12 wk	110383	30		July 7-8			2011-11-09	2						25	75	75	100	60	0	110383		No gross findings / animal dose and sac 1/2 hr. later													0.4316	0.4891	0.0508	1.9072	0.1444	0.1777	43.89	110383	12 wk	110383	30
12 wk	110384	sentinel																		110384																						110384	12 wk	110384	sentinel
12 wk	110385	sentinel																		110385																						110385	12 wk	110385	sentinel
12 wk	110386	sentinel																		110386																						110386	12 wk	110386	sentinel
12 wk	110387	sentinel																		110387																						110387	12 wk	110387	sentinel
12 wk	110388	sentinel																		110388																						110388	12 wk	110388	sentinel
12 wk	110389	sentinel																		110389																						110389	12 wk	110389	sentinel
12 wk	110390	sentinel																		110390																						110390	12 wk	110390	sentinel
12 wk	110391	sentinel																		110391																						110391	12 wk	110391	sentinel
6 wk	110392	0		July 21-22		350	2011-10-11	3						0	75	75	100	60	25	110392		No gross findings													0.4538	0.4494	0.0606	1.3076	0.1538	0.1978	32.34	110392	6 wk	110392	0
6 wk	110393	0		July 21-22		550	2011-10-11	1						0	75	75	100	60	25	110393		Liver, pale, all lobes													0.4665	0.4825	0.0928	3.3141	0.1897	0.2242	49.3	110393	6 wk	110393	0
6 wk	110394	0		July 21-22		450	2011-10-11	1						0	75	75	100	60	25	110394		No gross findings													0.4564	0.4168	0.0507	1.4882	0.1568	0.1827	36.97	110394	6 wk	110394	0
6 wk	110395	0		July 21-22		700	2011-10-11	2						25	75	75	100	60	0	110395		Kidney, left, enlagred, fluid-filled, clear / animal dose and sac 1/2 hr. later													0.467	0.4885	0.0573	1.6767	0.1707	0.186	41.4	110395	6 wk	110395	0
6 wk	110396	0		July 21-22			2011-10-12	2	euthanized from complication of uniguinal mass											110396																						110396	6 wk	110396	0
6 wk	110397	0		July 21-22		550	2011-10-12	3						0	75	75	100	60	25	110397		No gross findings													0.4617	0.4072	0.0462	1.4052	0.1708	0.2131	34.58	110397	6 wk	110397	0
6 wk	110398	0		July 21-22		400	2011-10-12	1						0	75	75	100	60	25	110398		No gross findings													0.4605	0.4107	0.0602	1.3638	0.1476	0.1377	39.15	110398	6 wk	110398	0
6 wk	110399	0		July 21-22		75	2011-10-12	1						0	75	75	100	60	25	110399		No gross findings													0.4586	0.4591	0.0568	2.0465	0.1743	0.1911	44.52	110399	6 wk	110399	0
6 wk	110400	0		July 21-22		800	2011-10-12	1						0	75	75	100	60	25	110400		No gross findings													0.4635	0.4177	0.0515	1.3531	0.1444	0.1814	38.13	110400	6 wk	110400	0
6 wk	110401	0		July 21-22		650	2011-10-13	3						0	75	75	100	60	25	110401		No gross findings													0.4542	0.4106	0.0516	1.1815	0.1484	0.1713	36.25	110401	6 wk	110401	0
6 wk	110402	0		July 21-22		200	2011-10-13	1						0	75	75	100	60	25	110402		No gross findings													0.4365	0.4592	0.0484	1.2433	0.1384	0.1714	30.64	110402	6 wk	110402	0
6 wk	110403	0		July 21-22		700	2011-10-13	1						0	75	75	100	60	25	110403		Liver,discolored, pale, all lobes													0.4333	0.4065	0.1129	1.7007	0.1925	0.2005	41.66	110403	6 wk	110403	0
6 wk	110404	0		July 21-22		1	2011-10-13	1						0	75	75	100	60	25	110404		No gross findings													0.4701	0.4656	0.0606	1.7124	0.1761	0.2282	41.03	110404	6 wk	110404	0
6 wk	110405	0		July 21-22		1.35	2011-10-14	3						0	75	75	100	60	25	110405		No gross findings													0.4298	0.4414	0.0506	1.4264	0.1486	0.1805	37.84	110405	6 wk	110405	0
6 wk	110406	0		July 21-22		850	2011-10-14	3						0	75	75	100	60	25	110406		Liver, pale, all lobes													0.4367	0.4762	0.0632	1.6553	0.176	0.1943	44.02	110406	6 wk	110406	0
6 wk	110407	0		July 21-22		350	2011-10-14	2						25	75	75	100	60	0	110407		Liver, pale, all lobes / animal dose and sac 1/2 hr. later													0.452	0.4519	0.0967	1.6425	0.1694	0.1852	39.27	110407	6 wk	110407	0
6 wk	110408	0		July 21-22		300	2011-10-14	1						0	75	75	100	60	25	110408		Liver, pale, all lobes													0.4427	0.4723	0.0652	1.7508	0.1687	0.2008	41.75	110408	6 wk	110408	0
6 wk	110409	0		July 21-22		250	2011-10-14	1						0	75	75	100	60	25	110409		No gross findings													0.4709	0.4541	0.0607	1.4775	0.159	0.1639	36.94	110409	6 wk	110409	0
6 wk	110410	0		July 21-22			2011-10-11	2	euthanized from complication of uniguinal mass											110410																						110410	6 wk	110410	0
6 wk	110411	0		July 21-22		300	2011-10-12	2						0	75	75	100	60	0	110411		Animal dose and sac 1/2 hr. later, No gross findings													0.445	0.4499	0.0526	1.6165	0.1526	0.1873	36.41	110411	6 wk	110411	0
6 wk	110412	3		July 21-22		600	2011-10-11	2						25	75	75	100	60	0	110412		Animal dose and sac 1/2 hr. later, No gross findings													0.452	0.489	0.0629	1.5611	0.1594	0.1884	40.04	110412	6 wk	110412	3
6 wk	110413	3		July 21-22		300	2011-10-11	3						0	75	75	100	60	25	110413		No gross findings													0.4374	0.5261	0.0497	1.6648	0.1735	0.1876	39.08	110413	6 wk	110413	3
6 wk	110414	3		July 21-22		1800	2011-10-11	1						0	75	75	100	60	25	110414		No gross findings													0.4414	0.4516	0.0576	1.4977	0.1589	0.177	32.02	110414	6 wk	110414	3
6 wk	110415	3		July 21-22		600	2011-10-11	1						0	75	75	100	60	25	110415		No gross findings													0.4828	0.5133	0.1006	2.3191	0.1786	0.2092	45.11	110415	6 wk	110415	3
6 wk	110416	3		July 21-22		800	2011-10-11	1						0	75	75	100	60	25	110416		No gross findings													0.4703	0.4863	0.0686	1.8221	0.1998	0.2121	37.33	110416	6 wk	110416	3
6 wk	110417	3		July 21-22		800	2011-10-12	3						0	75	75	100	60	25	110417		Kidney, left, fluid-filled, clear													0.4424	0.4449	0.0586	1.6088	0.1685	0.1867	42.02	110417	6 wk	110417	3
6 wk	110418	3		July 21-22		400	2011-10-12	1						0	75	75	100	60	25	110418		No gross findings													0.442	0.4169	0.0774	1.3084	0.1433	0.1771	31.33	110418	6 wk	110418	3
6 wk	110419	3		July 21-22		700	2011-10-12	1						0	75	75	100	60	25	110419		No gross findings													0.4606	0.4614	0.0675	1.5127	0.1478	0.1816	35.75	110419	6 wk	110419	3
6 wk	110420	3		July 21-22		200	2011-10-12	1						0	75	75	100	60	25	110420		No gross findings													0.4595	0.4359	0.0576	1.4757	0.146	0.201	38.86	110420	6 wk	110420	3
6 wk	110421	3		July 21-22		300	2011-10-13	3						0	75	75	100	60	25	110421		No gross findings													0.4545	0.4347	0.0548	1.2517	0.145	0.1943	36.2	110421	6 wk	110421	3
6 wk	110422	3		July 21-22		650	2011-10-13	3						0	75	75	100	60	25	110422		Liver, discolored, pale, all lobes													0.4311	0.3954	0.0641	1.8781	0.1649	0.2026	41.16	110422	6 wk	110422	3
6 wk	110423	3		July 21-22		250	2011-10-13	1						0	75	75	100	60	25	110423		No gross findings													0.4456	0.4073	0.0493	1.3876	0.1379	0.1916	36.84	110423	6 wk	110423	3
6 wk	110424	3		July 21-22		200	2011-10-13	1						0	75	75	100	60	25	110424		No gross findings													0.4462	0.4861	0.0694	1.3281	0.1363	0.2115	33.11	110424	6 wk	110424	3
6 wk	110425	3		July 21-22		350	2011-10-13	1						0	75	75	100	60	25	110425		No gross findings													0.4136	0.4476	0.0553	1.3804	0.1606	0.1836	32.52	110425	6 wk	110425	3
6 wk	110426	3		July 21-22		550	2011-10-14	3						0	75	75	100	60	25	110426		Liver, discolored, pale, all lobes													0.4691	0.4677	0.048	1.869	0.1729	0.2176	43.38	110426	6 wk	110426	3
6 wk	110427	3		July 21-22		2.25	2011-10-14	1						0	75	75	100	60	25	110427		No gross findings													0.4586	0.5034	0.0623	1.5255	0.1993	0.1825	31.82	110427	6 wk	110427	3
6 wk	110428	3		July 21-22		350	2011-10-14	1						0	75	75	100	60	25	110428		Kidney, right, not present													0.4209	0.3031	0.0616	1.373	0.1329	0.1635	36.86	110428	6 wk	110428	3
6 wk	110429	3		July 21-22		350	2011-10-14	1						0	75	75	100	60	25	110429		No gross findings													0.4447	0.4267	0.0569	1.4318	0.1591	0.1787	36.77	110429	6 wk	110429	3
6 wk	110430	3		July 21-22			2011-10-14	2						25	75	75	100	60	0	110430		Animal dose and sac 1/2 hr. later, No gross findings													0.4447	0.4567	0.0624	0.0437	0.1585	0.1896	41.95	110430	6 wk	110430	3
6 wk	110431	3		July 21-22			2011-10-12	2						25	75	75	100	60	0	110431		Animal dose and sac 1/2 hr. later, No gross findings													0.447	0.4022	0.0535	1.4745	0.1244	0.1665	33.86	110431	6 wk	110431	3
6 wk	110432	10		July 21-22		500	2011-10-11	3						0	75	75	100	60	25	110432		No gross findings													0.4568	0.4518	0.0456	1.4774	0.1571	0.1829	36.8	110432	6 wk	110432	10
6 wk	110433	10		July 21-22		600	2011-10-11	1						0	75	75	100	60	25	110433		No gross findings													0.4486	0.4386	0.0471	1.4529	0.1581	0.1922	34.37	110433	6 wk	110433	10
6 wk	110434	10		July 21-22		650	2011-10-11	1						0	75	75	100	60	25	110434		No gross findings													0.4684	0.1472	0.0744	1.2887	0.1451	0.1825	29.6	110434	6 wk	110434	10
6 wk	110435	10		July 21-22		1100	2011-10-11	1						0	75	75	100	60	25	110435		No gross findings													0.4313	0.4711	0.0456	1.3413	0.1738	0.184	36.7	110435	6 wk	110435	10
6 wk	110436	10		July 21-22		340	2011-10-12	3						0	75	75	100	60	25	110436		No gross findings													0.4518	0.45	0.0587	1.5068	0.1496	0.1534	37.06	110436	6 wk	110436	10
6 wk	110437	10		July 21-22		300	2011-10-12	3						0	75	75	100	60	25	110437		No gross findings													0.4576	0.437	0.0538	1.5645	0.1731	0.1755	40.56	110437	6 wk	110437	10
6 wk	110438	10		July 21-22		900	2011-10-12	1						0	75	75	100	60	25	110438		No gross findings													0.4568	0.4768	0.0774	1.6718	0.159	0.1992	39.59	110438	6 wk	110438	10
6 wk	110439	10		July 21-22		1.2	2011-10-12	1						0	75	75	100	60	25	110439		No gross findings													0.4412	0.4223	0.0721	1.6679	0.1561	0.1823	36.8	110439	6 wk	110439	10
6 wk	110440	10		July 21-22		100	2011-10-12	1						0	75	75	100	60	25	110440		No gross findings													0.4426	0.4587	0.0723	1.4252	0.1529	0.1825	34.45	110440	6 wk	110440	10
6 wk	110441	10		July 21-22		500	2011-10-13	3						0	75	75	100	60	25	110441		No gross findings													0.4491	0.3938	0.049	1.1299	0.135	0.2111	35.15	110441	6 wk	110441	10
6 wk	110442	10		July 21-22		100	2011-10-13	1						0	75	75	100	60	25	110442		No gross findings													0.4568	0.4624	0.0569	1.355	0.1472	0.176	36.41	110442	6 wk	110442	10
6 wk	110443	10		July 21-22		350	2011-10-13	1						0	75	75	100	60	25	110443		No gross findings													0.4573	0.4183	0.0381	1.12	0.1227	0.2519	29.11	110443	6 wk	110443	10
6 wk	110444	10		July 21-22		850	2011-10-13	1						0	75	75	100	60	25	110444		Liver, discolored, pale, all lobes													0.4709	0.443	0.054	1.5401	0.1464	0.1878	40.56	110444	6 wk	110444	10
6 wk	110445	10		July 21-22		350	2011-10-14	2						25	75	75	100	60	0	110445		Animal dose and sac 1/2 hr. later, No gross findings													0.4987	0.4411	0.061	1.6125	0.1455	0.1933	36.99	110445	6 wk	110445	10
6 wk	110446	10		July 21-22		350	2011-10-14	3						0	75	75	100	60	25	110446		No gross findings													0.4685	0.4301	0.0546	1.3021	0.1407	0.3273	34.99	110446	6 wk	110446	10
6 wk	110447	10		July 21-22		600	2011-10-14	1						0	75	75	100	60	25	110447		No gross findings													0.4432	0.4993	0.0397	1.5801	0.1697	0.2174	38.6	110447	6 wk	110447	10
6 wk	110448	10		July 21-22		125	2011-10-14	1						0	75	75	100	60	25	110448		No gross findings													0.4514	0.443	0.0473	1.5177	0.1464	0.2017	35.41	110448	6 wk	110448	10
6 wk	110449	10		July 21-22		300	2011-10-14	1						0	75	75	100	60	25	110449		No gross findings													0.4663	0.423	0.0446	1.327	0.1433	0.2157	34.62	110449	6 wk	110449	10
6 wk	110450	10		July 21-22			2011-10-11	2						25	75	75	100	60	0	110450		Animal dose and sac 1/2 hr. later, No gross findings													0.4418	0.4473	0.0517	1.1416	0.1467	0.1934	37.63	110450	6 wk	110450	10
6 wk	110451	10		July 21-22			2011-10-13	2						25	75	75	100	60	0	110451		Animal dose and sac 1/2 hr. later, No gross findings													0.4765	0.5645	0.0763	1.8215	0.1593	0.2093	40.46	110451	6 wk	110451	10
6 wk	110452	30		July 21-22		600	2011-10-11	3						0	75	75	100	60	25	110452		No gross findings													0.4442	0.396	0.0398	1.1978	0.1273	0.1742	30.34	110452	6 wk	110452	30
6 wk	110453	30		July 21-22		700	2011-10-11	3						0	75	75	100	60	25	110453		No gross findings													0.4676	0.4391	0.0483	1.4639	0.1514	0.1962	36.8	110453	6 wk	110453	30
6 wk	110454	30		July 21-22		700	2011-10-11	1						0	75	75	100	60	25	110454		No gross findings													0.4472	0.4078	0.0684	1.6496	0.1449	0.1953	41.22	110454	6 wk	110454	30
6 wk	110455	30		July 21-22		580	2011-10-11	1						0	75	75	100	60	25	110455		No gross findings													0.4372	0.3644	0.0388	1.2033	0.1336	0.1655	30.27	110455	6 wk	110455	30
6 wk	110456	30		July 21-22		160	2011-10-11	1						0	75	75	100	60	25	110456		No gross findings													0.4485	0.4073	0.0546	1.4778	0.1434	0.1859	35.61	110456	6 wk	110456	30
6 wk	110457	30		July 21-22		750	2011-10-12	3						0	75	75	100	60	25	110457		No gross findings													0.4648	0.4084	0.0736	1.5432	0.1618	0.1905	35.82	110457	6 wk	110457	30
6 wk	110458	30		July 21-22		650	2011-10-12	1						0	75	75	100	60	25	110458		No gross findings													0.4595	0.3869	0.0413	1.1152	0.1258	0.1601	28.3	110458	6 wk	110458	30
6 wk	110459	30		July 21-22		500	2011-10-12	1						0	75	75	100	60	25	110459		No gross findings													0.4392	0.3781	0.0479	1.663	0.1502	0.174	32.77	110459	6 wk	110459	30
6 wk	110460	30		July 21-22		700	2011-10-12	1						0	75	75	100	60	25	110460		No gross findings													0.4642	0.382	0.0446	1.258	0.1254	0.1696	33.84	110460	6 wk	110460	30
6 wk	110461	30		July 21-22		200	2011-10-13	2						25	75	75	100	60	0	110461		Animal dose and sac 1/2 hr. later, No gross findings													0.4322	0.4309	0.0472	1.7488	0.1404	0.2204	33.51	110461	6 wk	110461	30
6 wk	110462	30		July 21-22		300	2011-10-13	3						0	75	75	100	60	25	110462		No gross findings													0.4695	0.4498	0.059	1.3129	0.1608	0.2205	32.51	110462	6 wk	110462	30
6 wk	110463	30		July 21-22		450	2011-10-13	1						0	75	75	100	60	25	110463		No gross findings													0.4472	0.3753	0.0362	1.0422	0.1288	0.1663	27.05	110463	6 wk	110463	30
6 wk	110464	30		July 21-22		1	2011-10-13	1						0	75	75	100	60	25	110464		No gross findings													0.4763	0.391	0.0477	1.1965	0.1238	0.1627	30.8	110464	6 wk	110464	30
6 wk	110465	30		July 21-22		650	2011-10-13	1						0	75	75	100	60	25	110465		No gross findings													0.4804	0.4556	0.0399	1.2509	0.1523	0.2093	32.19	110465	6 wk	110465	30
6 wk	110466	30		July 21-22		300	2011-10-14	3						0	75	75	100	60	25	110466		No gross findings													0.4572	0.4196	0.0522	1.4913	0.131	0.1682	37.13	110466	6 wk	110466	30
6 wk	110467	30		July 21-22		750	2011-10-14	1						0	75	75	100	60	25	110467		No gross findings													0.4425	0.4231	0.0366	1.2774	0.1455	0.1949	33.5	110467	6 wk	110467	30
6 wk	110468	30		July 21-22		800	2011-10-14	1						0	75	75	100	60	25	110468		No gross findings													0.4328	0.3959	0.0461	1.1904	0.1101	0.1694	27.48	110468	6 wk	110468	30
6 wk	110469	30		July 21-22		800	2011-10-14	1						0	75	75	100	60	25	110469		No gross findings													0.4598	0.429	0.0414	1.1664	0.1377	0.1707	29.67	110469	6 wk	110469	30
6 wk	110470	30		July 21-22			2011-10-14	2						25	75	75	100	60	0	110470		Animal dose and sac 1/2 hr. later, No gross findings													0.4481	0.4125	0.039	1.3964	0.1423	0.1785	32.47	110470	6 wk	110470	30
6 wk	110471	30		July 21-22			2011-10-12	2						25	75	75	100	60	0	110471		Animal dose and sac 1/2 hr. later, No gross findings													0.4479	0.3529	0.0609	1.2839	0.1238	0.1473	28.79	110471	6 wk	110471	30
6 wk	110472	sentinel																		110472		No gross findings																				110472	6 wk	110472	sentinel
6 wk	110473	sentinel																		110473		No gross findings																				110473	6 wk	110473	sentinel
6 wk	110474	sentinel																		110474		No gross findings																				110474	6 wk	110474	sentinel
6 wk	110475	sentinel																		110475		No gross findings																				110475	6 wk	110475	sentinel
6 wk	110476	sentinel																		110476		No gross findings																				110476	6 wk	110476	sentinel
6 wk	110477	sentinel																		110477		No gross findings																				110477	6 wk	110477	sentinel
6 wk	110478	sentinel																		110478		No gross findings																				110478	6 wk	110478	sentinel
6 wk	110479	sentinel																		110479		No gross findings																				110479	6 wk	110479	sentinel
3 wk	110480	0		July 28-29		1	2011-09-27	3						0	75	75	100	60	25	110480		No gross findings													0.4833	0.4309	0.0682	1.4092	0.1556	0.2819	31.17	110480	3 wk	110480	0
3 wk	110481	0		July 28-29		400	2011-09-27	1						0	75	75	100	60	25	110481		No gross findings													0.4948	0.4711	0.0645	1.5889	0.1927	0.2633	36.71	110481	3 wk	110481	0
3 wk	110482	0		July 28-29		600	2011-09-27	1						0	75	75	100	60	25	110482		No gross findings													0.5034	0.4618	0.0691	1.5144	0.147	0.2413	38.32	110482	3 wk	110482	0
3 wk	110483	0		July 28-29		400	2011-09-27	1						0	75	75	100	60	25	110483		No gross findings													0.474	0.4513	0.0681	1.2284	0.1691	0.264	31.31	110483	3 wk	110483	0
3 wk	110484	0		July 28-29		0	2011-09-28	2						25	75	75	100	60	0	110484		Animal dose and sac 1/2 hr. later, No gross findings													0.4927	0.5013	0.0679	1.1589	0.2032	0.1848	35.2	110484	3 wk	110484	0
3 wk	110485	0		July 28-29		400	2011-09-28	3						0	75	75	100	60	25	110485		No gross findings													0.4712	0.438	0.0466	1.0436	0.1624	0.1789	32.7	110485	3 wk	110485	0
3 wk	110486	0		July 28-29		500	2011-09-28	1						0	75	75	100	60	25	110486		No gross findings													0.4421	0.43691	0.0528	1.2537	0.1636	0.1914	35.8	110486	3 wk	110486	0
3 wk	110487	0		July 28-29		400	2011-09-28	1						0	75	75	100	60	25	110487		No gross findings													0.4579	0.3787	0.0412	0.9255	0.1394	0.1577	27.3	110487	3 wk	110487	0
3 wk	110488	0		July 28-29		0	2011-09-28	1						0	75	75	100	60	25	110488		No gross findings													0.4673	0.4642	0.0434	1.2238	0.1806	0.3945	33.9	110488	3 wk	110488	0
3 wk	110489	0		July 28-29		0	2011-09-29	3						0	75	75	100	60	25	110489		No gross findings													0.4635	0.4136	0.0417	1.0605	0.1429	0.1827	33.7	110489	3 wk	110489	0
3 wk	110490	0		July 28-29		275	2011-09-29	1						0	75	65	100	60	0	110490		No gross findings													0.4544	0.4655	0.0459	1.3571	0.1576	0.1973	36	110490	3 wk	110490	0
3 wk	110491	0		July 28-29		400	2011-09-29	1						0	75	75	100	60	25	110491		No gross findings													0.459	0.4057	0.0424	1.1329	0.1452	0.1822	30.6	110491	3 wk	110491	0
3 wk	110492	0		July 28-29		500	2011-09-29	1						0	75	75	100	60	25	110492		No gross findings													0.462	0.4493	0.0506	1.1463	0.183	0.2052	32.7	110492	3 wk	110492	0
3 wk	110493	0		July 28-29		600	2011-09-30	3						0	75	75	100	60	25	110493		No gross findings													0.4523	0.4271	0.05	1.3009	0.1584	0.1762	32.64	110493	3 wk	110493	0
3 wk	110494	0		July 28-29		700	2011-09-30	3						0	75	75	100	60	25	110494		No gross findings													0.4615	0.46	0.0568	1.5553	0.1672	0.1885	40.03	110494	3 wk	110494	0
3 wk	110495	0		July 28-29		600	2011-09-30	1						0	75	75	100	60	25	110495		No gross findings													0.4675	0.442	0.0476	1.3661	0.1519	0.179	35.22	110495	3 wk	110495	0
3 wk	110496	0		July 28-29		650	2011-09-30	1						0	75	75	100	60	25	110496		No gross findings													0.4395	0.453	0.0529	1.5569	0.1811	0.1981	36.61	110496	3 wk	110496	0
3 wk	110497	0		July 28-29		1050	2011-09-30	1						0	75	75	100	60	25	110497		No gross findings													0.471	0.486	0.0555	1.894	0.2159	0.2131	43.27	110497	3 wk	110497	0
3 wk	110498	0		July 28-29			2011-09-27	2						25	75	75	100	60	0	110498		Animal dose and sac 1/2 hr. later, No gross findings													0.4596	0.4796	0.0811	1.6091	0.1621	0.2609	39.75	110498	3 wk	110498	0
3 wk	110499	0		July 28-29			2011-09-29	2						25	75	75	100	60	0	110499		Animal dose and sac 1/2 hr. later, No gross findings													0.4692	0.4488	0.0611	1.9382	0.1631	0.1749	44	110499	3 wk	110499	0
3 wk	110500	3		July 28-29		60	2011-09-27	2						25	75	75	100	60	0	110500		Animal dose and sac 1/2 hr. later, missing data sheet																				110500	3 wk	110500	3
3 wk	110501	3		July 28-29		300	2011-09-27	3						0	70	75	100	60	0	110501		No gross findings													0.5111	0.4452	0.591	1.5122	0.153	0.2311	29	110501	3 wk	110501	3
3 wk	110502	3		July 28-29		90	2011-09-27	1						0	75	75	100	60	25	110502		No gross findings													0.4939	0.4381	0.0671	1.4813	0.1613	0.2141	36.1	110502	3 wk	110502	3
3 wk	110503	3		July 28-29		200	2011-09-27	1						0	75	75	100	60	25	110503		No gross findings													0.5187	0.445	0.0735	1.1021	0.1834	0.2245	31.11	110503	3 wk	110503	3
3 wk	110504	3		July 28-29		400	2011-09-27	1						0	75	75	100	60	25	110504		No gross findings													0.4957	0.437	0.0597	1.3264	0.1548	0.2871	36.4	110504	3 wk	110504	3
3 wk	110505	3		July 28-29		0	2011-09-28	3						0	75	75	100	60	25	110505		No gross findings													0.4412	0.3623	0.0544	1.0774	0.1511	0.175	33.2	110505	3 wk	110505	3
3 wk	110506	3		July 28-29		200	2011-09-28	1						0	75	75	100	60	25	110506		No gross findings													0.4548	0.3953	0.0476	0.967	0.1429	0.2007	27.5	110506	3 wk	110506	3
3 wk	110507	3		July 28-29		200	2011-09-28	1						0	75	75	100	60	25	110507		No gross findings													0.4505	0.3956	0.0526	1.0519	0.1463	0.1621	32	110507	3 wk	110507	3
3 wk	110508	3		July 28-29		500	2011-09-28	1						0	75	75	100	60	25	110508		No gross findings													0.4692	0.3867	0.0556	1.0726	0.143	0.2294	32.8	110508	3 wk	110508	3
3 wk	110509	3		July 28-29		325	2011-09-29	3						0	75	75	100	60	25	110509		No gross findings													0.4348	0.3552	0.0439	1.0042	0.1262	0.1519	30.2	110509	3 wk	110509	3
3 wk	110510	3		July 28-29		600	2011-09-29	3						0	75	75	100	60	25	110510		No gross findings													0.4552	0.3776	0.0412	0.963	0.1386	0.1567	34.5	110510	3 wk	110510	3
3 wk	110511	3		July 28-29		675	2011-09-29	1						0	75	75	100	60	25	110511		No gross findings													0.4647	0.4206	0.0587	1.091	0.1747	0.1621	30.5	110511	3 wk	110511	3
3 wk	110512	3		July 28-29		500	2011-09-29	1						0	75	75	100	60	25	110512		No gross findings													0.4628	0.4549	0.0542	1.197	0.1748	0.1938	31.9	110512	3 wk	110512	3
3 wk	110513	3		July 28-29			2011-09-29	1	euthanized due to proptosis											110513																						110513	3 wk	110513	3
3 wk	110514	3		July 28-29		200	2011-09-30	3						0	75	75	100	60	25	110514		No gross findings													0.4499	0.4828	0.0702	1.6389	0.1971	0.1795	40.02	110514	3 wk	110514	3
3 wk	110515	3		July 28-29		950	2011-09-30	1						0	75	75	100	60	25	110515		No gross findings													0.4466	0.404	0.0792	1.4774	0.147	0.1659	37.81	110515	3 wk	110515	3
3 wk	110516	3		July 28-29		450	2011-09-30	1						0	75	75	100	60	25	110516		No gross findings													0.4588	0.3966	0.0527	1.5704	0.1552	0.1843	40.01	110516	3 wk	110516	3
3 wk	110517	3		July 28-29		850	2011-09-30	2						25	75	75	100	60	0	110517		Animal dose and sac 1/2 hr. later, No gross findings													0.509	0.4783	0.07	1.2517	0.1834	0.2112	36.01	110517	3 wk	110517	3
3 wk	110518	3		July 28-29		150	2011-09-29	2						25	75	75	100	60	0	110518		Animal dose and sac 1/2 hr. later, No gross findings													0.4724	0.4086	0.1033	1.2461	0.1369	0.176	35.4	110518	3 wk	110518	3
3 wk	110519	3		July 28-29			2011-09-30	2	euthanized for histopath/micro											110519																						110519	3 wk	110519	3
3 wk	110520	10		July 28-29		1	2011-09-27	3						0	75	75	100	60	25	110520		No gross findings													0.4602	0.04959	0.0547	1.429	0.1701	0.2801	33.98	110520	3 wk	110520	10
3 wk	110521	10		July 28-29		1.25	2011-09-27	1						0	75	75	100	60	25	110521		No gross findings													0.4822	0.4672	0.0634	1.5054	0.152	0.2264	34.23	110521	3 wk	110521	10
3 wk	110522	10		July 28-29		0.5	2011-09-27	1						0	75	75	100	60	25	110522		No gross findings													0.4862	0.3684	0.0611	1.2352	0.1076	0.1258	28.84	110522	3 wk	110522	10
3 wk	110523	10		July 28-29		1	2011-09-27	1						0	75	75	100	60	25	110523		No gross findings													0.572	0.4621	0.0634	1.3399	0.1633	0.2453	31.33	110523	3 wk	110523	10
3 wk	110524	10		July 28-29		900	2011-09-28	3						0	75	75	100	60	25	110524		No gross findings													0.4639	0.4004	0.0441	1.2136	0.1407	0.1731	35.4	110524	3 wk	110524	10
3 wk	110525	10		July 28-29		250	2011-09-28	3						0	75	75	100	60	25	110525		No gross findings													0.4697	0.4192	0.0561	1.1642	0.1554	0.1901	33.3	110525	3 wk	110525	10
3 wk	110526	10		July 28-29			2011-09-28	1	euthanized for clinical chemistry/urinalysis											110526																						110526	3 wk	110526	10
3 wk	110527	10		July 28-29			2011-09-28	1	euthanized for histopath/micro											110527																						110527	3 wk	110527	10
3 wk	110528	10		July 28-29			2011-09-28	1	euthanized from complication of uniguinal mass											110528																						110528	3 wk	110528	10
3 wk	110529	10		July 28-29		125	2011-09-29	3						0	75	75	100	60	25	110529		No gross findings													0.4758	0.4258	0.0422	1.1073	0.1243	0.2105	27.4	110529	3 wk	110529	10
3 wk	110530	10		July 28-29		800	2011-09-29	1						0	75	75	100	60	25	110530		No gross findings													0.4438	0.47	0.0626	1.2463	0.1353	0.169	34.1	110530	3 wk	110530	10
3 wk	110531	10		July 28-29		1.1	2011-09-29	1						0	75	75	100	60	25	110531		No gross findings													0.4633	0.4288	0.0483	0.966	0.1288	0.1887	32.8	110531	3 wk	110531	10
3 wk	110532	10		July 28-29		2.25	2011-09-29	1						0	75	75	100	60	25	110532		No gross findings													0.4696	0.4699	0.0516	1.4028	0.1524	0.2112	36.7	110532	3 wk	110532	10
3 wk	110533	10		July 28-29		300	2011-09-30	2						25	75	75	100	60	0	110533		Animal dose and sac 1/2 hr. later, No gross findings													0.4647	0.4346	0.0479	1.3002	0.1522	0.2217	31.69	110533	3 wk	110533	10
3 wk	110534	10		July 28-29		60	2011-09-30	3						0	75	75	100	60	25	110534		No gross findings													0.4739	0.4004	0.0456	1.2644	0.1529	0.1747	29.14	110534	3 wk	110534	10
3 wk	110535	10		July 28-29		550	2011-09-30	1						0	75	75	100	60	25	110535		No gross findings													0.4483	0.4038	0.056	1.4273	0.1456	0.1912	36.06	110535	3 wk	110535	10
3 wk	110536	10		July 28-29		800	2011-09-30	1						0	75	75	100	60	25	110536		No gross findings													0.4206	0.3432	0.048	1.0932	0.1201	0.1702	26.99	110536	3 wk	110536	10
3 wk	110537	10		July 28-29		450	2011-09-30	1						0	75	75	100	60	25	110537		No gross findings													0.4636	0.4693	0.0513	1.4898	0.1555	0.1953	37.9	110537	3 wk	110537	10
3 wk	110538	10		July 28-29		725	2011-09-28	2						25	75	75	100	60	0	110538		Animal dose and sac 1/2 hr. later, No gross findings													0.4611	0.4562	0.0684	1.0557	0.1726	0.1845	36.3	110538	3 wk	110538	10
3 wk	110539	10		July 28-29		500	2011-09-28	2						25	75	75	100	60	0	110539		Animal dose and sac 1/2 hr. later, No gross findings													0.4436	0.441	0.0568	1.0162	0.1472	0.2002	29.3	110539	3 wk	110539	10
3 wk	110540	30		July 28-29		750	2011-09-27	3						0	75	75	100	60	25	110540		No gross findings													0.4643	0.4655	0.066	1.453	0.1611	0.2368	33.29	110540	3 wk	110540	30
3 wk	110541	30		July 28-29		750	2011-09-27	3						0	75	75	100	60	25	110541		No gross findings													0.4811	0.4521	0.0544	1.4031	0.1451	0.2153	34.27	110541	3 wk	110541	30
3 wk	110542	30		July 28-29		1.5	2011-09-27	1						0	75	75	100	60	25	110542		No gross findings													0.4651	0.4951	0.0541	1.7152	0.158	0.2354	32.8	110542	3 wk	110542	30
3 wk	110543	30		July 28-29		1.5	2011-09-27	1						0	75	75	100	60	25	110543		No gross findings													0.5111	0.4711	0.0577	1.6126	0.1711	0.2812	33.27	110543	3 wk	110543	30
3 wk	110544	30		July 28-29		1	2011-09-27	1						0	75	75	100	60	25	110544		No gross findings													0.452	0.4411	0.0611	1.4154	0.148	0.231	29.6	110544	3 wk	110544	30
3 wk	110545	30		July 28-29		800	2011-09-28	3						0	75	75	100	60	25	110545		No gross findings													0.4442	0.4101	0.0347	0.9077	0.1395	0.1728	29.2	110545	3 wk	110545	30
3 wk	110546	30		July 28-29			2011-09-28	1	found dead Aug 3											110546																						110546	3 wk	110546	30
3 wk	110547	30		July 28-29		1	2011-09-28	1						0	75	75	100	60	25	110547		No gross findings													0.4658	0.462	0.0434	1.3275	0.1704	0.1879	38.6	110547	3 wk	110547	30
3 wk	110548	30		July 28-29		800	2011-09-28	1						0	75	75	100	60	25	110548		No gross findings													0.4411	0.3631	0.0395	1.043	0.1315	0.1695	25.7	110548	3 wk	110548	30
3 wk	110549	30		July 28-29		4.25	2011-09-29	2						25	75	75	100	60	0	110549		Animal dose and sac 1/2 hr. later, No gross findings													0.46	0.4118	0.0389	1.1792	0.1131	0.1945	33.7	110549	3 wk	110549	30
3 wk	110550	30		July 28-29		1.1	2011-09-29	3						0	75	75	100	60	25	110550		No gross findings													0.4566	0.496	0.0509	1.3278	0.1438	0.1692	32.2	110550	3 wk	110550	30
3 wk	110551	30		July 28-29		700	2011-09-29	1						0	75	75	100	60	25	110551		No gross findings													0.4738	0.4194	0.0435	1.0793	0.1386	0.1906	31.7	110551	3 wk	110551	30
3 wk	110552	30		July 28-29		1.25	2011-09-29	1						0	75	75	100	60	25	110552		No gross findings													0.4679	0.4468	0.0417	1.27	0.1433	0.2595	32.5	110552	3 wk	110552	30
3 wk	110553	30		July 28-29		825	2011-09-29	1						0	75	75	100	60	25	110553		No gross findings													0.4106	0.4147	0.0529	1.0048	0.1262	0.1402	29.7	110553	3 wk	110553	30
3 wk	110554	30		July 28-29		650	2011-09-30	3						0	75	75	100	60	25	110554		No gross findings													0.4423	0.4026	0.0606	1.1681	0.1456	0.1757	34.1	110554	3 wk	110554	30
3 wk	110555	30		July 28-29		1400	2011-09-30	1						0	75	75	100	60	25	110555		No gross findings													0.4274	0.3528	0.0404	1.3663	0.1282	0.1839	33.87	110555	3 wk	110555	30
3 wk	110556	30		July 28-29		550	2011-09-30	1						0	75	75	100	60	25	110556		No gross findings													0.4478	0.4056	0.0515	1.3039	0.1391	0.1837	34.7	110556	3 wk	110556	30
3 wk	110557	30		July 28-29		800	2011-09-30	1						0	75	75	100	60	25	110557		No gross findings													0.4406	0.4016	0.0452	1.3136	0.1403	0.2103	33.8	110557	3 wk	110557	30
3 wk	110558	30		July 28-29		900	2011-09-28	2						25	75	75	100	60	0	110558		Animal dose and sac 1/2 hr. later, No gross findings													0.4637	0.3924	0.0543	1.0481	0.1308	0.1728	28.8	110558	3 wk	110558	30
3 wk	110559	30		July 28-29		580	2011-09-28	2						25	75	75	100	60	0	110559		Animal dose and sac 1/2 hr. later, No gross findings													0.4837	0.5276	0.0603	0.8636	0.1859	0.1912	31.6	110559	3 wk	110559	30
1	110560	sentinel																																									1	110560	sentinel
2	110561	sentinel																																									2	110561	sentinel
3	110562	sentinel																																									3	110562	sentinel
4	110563	sentinel																																									4	110563	sentinel
5	110564	sentinel																																									5	110564	sentinel
6	110565	sentinel																																									6	110565	sentinel
7	110566	sentinel																																									7	110566	sentinel
8	110567	sentinel																																									8	110567	sentinel
	110568	extra	to 110381																																									110568	extra
	110660	extra	to 110345																																									110660	extra
	110661	extra	euthan																																									110661	extra
	110662	extra	euthan																																									110662	extra
	110695	extra																																										110695	extra
	110696	extra																																										110696	extra
	110697	extra																																										110697	extra
	110698	extra																																										110698	extra
		extra																																											extra
		extra																																											extra
		extra																																											extra
		extra																																											extra

## Sheet: Design clean
			Pre-HFD		HFD Pre-exenatide											SERUM							Gross findings and notes													WEIGHTS
Grp	ID	dose grp	1July metab cage	microchip	8Aug metab cage	metab cage	sacrifice	sampling						MS	Enzyme	Cytokine	Chemistry	miRNA	Extra																Brain	Kidney	Spleen	Liver	Heart	Lung	TBW	ID	Time	ID	Tx
12 wk	110304	0		July 7-8		1	2011-11-07	3	1 = urine, serum, histopathology					0	75	75	100	60	25	110304		Spleen, enlarged													0.4776	0.4993	0.2896	1.5673	0.1836	0.2233	32.9	110304	12 wk	110304	0
12 wk	110305	0		July 7-8		1	2011-11-07	1	2 = serum, tissue extraction					0	75	75	100	60	25	110305		No gross findings													0.473	0.4354	0.0688	1.6625	0.1795	0.2054	41.33	110305	12 wk	110305	0
12 wk	110306	0		July 7-8		1.5	2011-11-07	1	3 = urine, serum, RNA					0	75	75	100	60	25	110306		Liver, discolored, pale, all lobes													0.4779	0.4614	0.0871	1.8856	0.1917	0.207	44.12	110306	12 wk	110306	0
12 wk	110307	0		July 7-8		500	2011-11-07	1						0	75	75	100	60	25	110307		No gross findings													0.4394	0.4356	0.0709	1.9296	0.1595	0.1979	42.48	110307	12 wk	110307	0
12 wk	110308	0		July 7-8		150	2011-11-08	2						25	75	75	100	60	0	110308		Liver, discolored, pale, all lobes / animal dose and sac 1/2 hr. later													0.4843	0.4886	0.0569	0.1129	0.1909	0.1905	42.3	110308	12 wk	110308	0
12 wk	110309	0		July 7-8		850	2011-11-08	3						0	75	75	100	60	25	110309		Liver, discolored, pale, all lobes													0.4664	0.4354	0.0777	3.2581	0.1852	0.2035	48.26	110309	12 wk	110309	0
12 wk	110310	0		July 7-8		120	2011-11-08	1						0	75	75	100	60	25	110310		Liver, discolored, pale, all lobes													0.4773	0.4717	0.0727	1.8561	0.1893	0.2013	42.84	110310	12 wk	110310	0
12 wk	110311	0		July 7-8		650	2011-11-08	1						0	75	75	100	60	25	110311		No gross findings													0.4631	0.4478	0.0739	1.3648	0.1532	0.1743	35.35	110311	12 wk	110311	0
12 wk	110312	0		July 7-8		650	2011-11-08	1						0	75	75	100	60	25	110312		No gross findings													0.4583	0.4984	0.149	1.49	0.2321	0.2206	34.8	110312	12 wk	110312	0
12 wk	110313	0		July 7-8		850	2011-11-09	3						0	75	75	100	60	25	110313		Spleen, enlarged													0.4393	0.4703	0.3103	1.7939	0.1648	0.1883	30.3	110313	12 wk	110313	0
12 wk	110314	0		July 7-8		850	2011-11-09	1						0	75	75	100	60	25	110314		No gross findings													0.4381	0.524	0.1061	2.5412	0.1712	0.2092	45.9	110314	12 wk	110314	0
12 wk	110315	0		July 7-8		1.4	2011-11-09	1						0	75	75	100	60	25	110315		No gross findings													0.4425	0.4908	0.2061	1.573	0.2137	0.1926	28.67	110315	12 wk	110315	0
12 wk	110316	0		July 7-8		580	2011-11-09	1						0	75	75	100	60	25	110316		Liver, discolored, pale, all lobes													0.4372	0.4772	0.072	1.8245	0.1552	0.1722	42.01	110316	12 wk	110316	0
12 wk	110317	0		July 7-8		950	2011-11-10	3						0	75	75	100	60	25	110317		Liver, discolored, pale, all lobes													0.4465	0.4905	0.0634	2.6541	0.1904	0.156	46.43	110317	12 wk	110317	0
12 wk	110318	0	900	July 7-8	245	650	2011-11-10	3						0	75	75	100	60	25	110318		Liver, discolored, pale, all lobes													0.468	0.5623	0.0583	2.1249	0.174	0.1835	44.75	110318	12 wk	110318	0
12 wk	110319	0	1	July 7-8	260	750	2011-11-10	1						0	75	75	100	60	25	110319		Liver, discolored, pale, all lobes													0.4536	0.4695	0.0724	2.6634	0.171	0.1931	46.1	110319	12 wk	110319	0
12 wk	110320	0	900	July 7-8	70	2.15	2011-11-10	1						0	75	75	100	60	0	110320		Spleen, enlarged / sac on Nov. 9 instead of Nov. 10													0.4757	0.5014	0.1893	2.5427	0.2368	0.1814	33.83	110320	12 wk	110320	0
12 wk	110321	0	800	July 7-8	400	1.25	2011-11-10	1						0	75	75	100	60	25	110321		Liver, discolored, pale, all lobes													0.4467	0.4241	0.0682	2.062	0.1601	0.1832	44.54	110321	12 wk	110321	0
12 wk	110322	0	450	July 7-8	200		2011-11-08	2						25	75	75	100	60	0	110322		No gross findings / animal dose and sac 1/2 hr. later													0.4604	0.4714	0.0699	2.066	0.2044	0.1863	45.29	110322	12 wk	110322	0
12 wk	110323	0	1	July 7-8	140		2011-11-08	2						25	75	75	100	60	0	110323		No gross findings / animal dose and sac 1/2 hr. later													0.4385	0.4337	0.0878	1.9288	0.1616	0.1793	40.19	110323	12 wk	110323	0
12 wk	110324	3	900	July 7-8	545	1	2011-11-07	2						25	75	75	100	60	0	110324		Liver, discolored, pale, all lobes / animal dose and sac 1/2 hr. later													0.4479	0.4646	0.0587	2.1646	0.165	0.211	44.23	110324	12 wk	110324	3
12 wk	110325	3	900	July 7-8	550	600	2011-11-07	3						0	75	75	100	60	25	110325		No gross findings													0.4245	0.3877	0.0435	1.2989	0.1383	0.1772	35.17	110325	12 wk	110325	3
12 wk	110326	3	300	July 7-8	40	250	2011-11-07	1						0	75	75	100	60	25	110326		No gross findings													0.4424	0.4469	0.0514	1.2685	0.1648	0.1846	40	110326	12 wk	110326	3
12 wk	110328	3	500	July 7-8	200	1.2	2011-11-07	1						0	75	75	100	60	25	110328		Spleen, enlarged													0.4292	0.4239	0.2007	1.4587	0.1774	0.2012	27.16	110328	12 wk	110328	3
12 wk	110329	3	850	July 7-8	100	1.9	2011-11-08	3						0	75	75	100	60	25	110329		No gross findings													0.4483	0.4417	0.0449	1.2697	0.1538	0.1924	31.3	110329	12 wk	110329	3
12 wk	110330	3		July 7-8		700	2011-11-08	1						0	75	75	100	60	25	110330		Liver, discolored, pale, all lobes													0.4505	0.4562	0.0572	1.9734	0.17	0.1829	44.82	110330	12 wk	110330	3
12 wk	110331	3		July 7-8		700	2011-11-08	1						0	75	75	100	60	25	110331		No gross findings													0.4617	0.489	0.0497	1.4801	0.1728	0.211	38.68	110331	12 wk	110331	3
12 wk	110332	3		July 7-8		750	2011-11-08	1						0	75	75	100	60	25	110332		Spleen, enlarged													0.4541	0.4486	0.1338	1.5103	0.2099	0.2068	28.06	110332	12 wk	110332	3
12 wk	110333	3		July 7-8		630	2011-11-09	3						0	75	75	100	60	25	110333		No gross findings													0.457	0.4698	0.0716	2.1045	0.1536	0.2063	45.44	110333	12 wk	110333	3
12 wk	110334	3		July 7-8		600	2011-11-09	3						0	75	75	100	60	25	110334		Liver, discolored, pale, all lobes													0.4216	0.4731	0.0554	2.1823	0.1303	0.1776	43.11	110334	12 wk	110334	3
12 wk	110335	3		July 7-8		900	2011-11-09	1						0	75	75	100	60	25	110335		No gross findings													0.4112	0.4293	0.0616	1.3973	0.1323	0.1734	34.28	110335	12 wk	110335	3
12 wk	110336	3		July 7-8		350	2011-11-09	1						0	75	75	100	60	25	110336		No gross findings													0.4361	0.4322	0.0498	1.7334	0.1397	0.1893	40.12	110336	12 wk	110336	3
12 wk	110337	3		July 7-8		350	2011-11-09	1						0	75	75	100	60	25	110337		No gross findings													0.4522	0.4243	0.0957	1.1693	0.1343	0.1783	34.8	110337	12 wk	110337	3
12 wk	110338	3		July 7-8		1.3	2011-11-10	3						0	75	75	100	60	25	110338		Liver, discolored, pale, all lobes													0.4336	0.4721	0.0679	2.8743	0.1876	0.188	44.7	110338	12 wk	110338	3
12 wk	110339	3		July 7-8		250	2011-11-10	1						0	75	75	100	60	25	110339		No gross findings													0.4411	0.4302	0.0556	1.5085	0.1574	0.169	39.01	110339	12 wk	110339	3
12 wk	110340	3		July 7-8		500	2011-11-10	1						0	75	75	100	60	25	110340		No gross findings													0.4492	0.4686	0.054	1.3374	0.1663	0.191	39.62	110340	12 wk	110340	3
12 wk	110341	3		July 7-8		850	2011-11-10	1						0	75	75	100	60	25	110341		Liver, discolored, pale, all lobes													0.4316	0.4017	0.0609	1.9447	0.1603	0.1802	44.03	110341	12 wk	110341	3
12 wk	110342	3		July 7-8			2011-11-07	2						25	75	75	100	60	0	110342		Liver, discolored, pale, all lobes / animal dose and sac 1/2 hr. later													0.4332	0.4914	0.0916	2.7908	0.1736	0.2023	45.77	110342	12 wk	110342	3
12 wk	110343	3		July 7-8			2011-11-07	2						25	75	75	100	60	0	110343		Liver, discolored, pale, all lobes / animal dose and sac 1/2 hr. later													0.4304	0.4683	0.0789	1.9526	0.1645	0.1942	44.17	110343	12 wk	110343	3
12 wk	110344	10		July 7-8		650	2011-11-07	3						0	75	75	100	60	25	110344		No gross findings													0.4598	0.4931	0.0653	1.3618	0.1443	0.2004	33.8	110344	12 wk	110344	10
12 wk	110345	10		July 7-8		2.2	2011-11-07	1						0	75	75	100	60	25	110345		No gross findings													0.4494	0.4756	0.0589	1.5434	0.1694	0.216	43.36	110345	12 wk	110345	10
12 wk	110346	10		July 7-8		650	2011-11-07	1						0	75	75	100	60	25	110346		No gross findings													0.413	0.4329	0.0586	1.2627	0.158	0.2002	29.88	110346	12 wk	110346	10
12 wk	110347	10		July 7-8		650	2011-11-07	1						0	0	55	90	60	0	110347		Spleen, enlarged / Stomach empty / GI tract, dark material / Necropsy on 10/11/11 instead of 11/7/11 due to animal being moribund													0.4618	0.4311	0.1128	1.2298	0.1429	0.206	31.36	110347	12 wk	110347	10
12 wk	110348	10		July 7-8		1.2	2011-11-08	3						0	0	55	90	55	0	110348		No gross findings													0.4523	0.4071	0.04	1.1386	0.14	0.1625	29.56	110348	12 wk	110348	10
12 wk	110349	10		July 7-8		450	2011-11-08	3						0	75	75	100	60	25	110349		Liver, discolored, pale, all lobes													0.4328	0.4183	0.0634	1.726	0.1547	0.1789	40.65	110349	12 wk	110349	10
12 wk	110350	10		July 7-8		450	2011-11-08	1						0	75	75	100	60	25	110350		No gross findings													0.481	0.4432	0.0761	1.4758	0.1929	0.2433	40.2	110350	12 wk	110350	10
12 wk	110352	10		July 7-8		600	2011-11-08	1						0	75	75	100	60	25	110352		No gross findings													0.4541	0.4395	0.0513	1.3117	0.1753	0.1869	38.28	110352	12 wk	110352	10
12 wk	110353	10		July 7-8		1.45	2011-11-09	3						0	75	75	100	60	25	110353		No gross findings													0.4927	0.4858	0.1175	1.5604	0.1619	0.1957	34.68	110353	12 wk	110353	10
12 wk	110354	10		July 7-8		1.15	2011-11-09	1						0	75	75	100	60	25	110354		No gross findings													0.4838	0.4753	0.0497	1.5037	0.1319	0.2208	35.43	110354	12 wk	110354	10
12 wk	110355	10		July 7-8		800	2011-11-09	1						0	75	75	100	60	25	110355		No gross findings													0.4683	0.4935	0.07	1.7614	0.1588	0.2024	43.96	110355	12 wk	110355	10
12 wk	110356	10		July 7-8		150	2011-11-09	1						0	75	75	100	60	25	110356		No gross findings													0.4578	0.4276	0.0675	1.548	0.1403	0.1738	38.66	110356	12 wk	110356	10
12 wk	110357	10		July 7-8		1	2011-11-10	2						25	75	75	100	60	0	110357		No gross findings / animal dose and sac 1/2 hr. later													0.432	0.4665	0.0475	2.1096	0.1401	0.1931	47.71	110357	12 wk	110357	10
12 wk	110358	10	400	July 7-8	350	270	2011-11-10	3						0	75	75	100	60	25	110358		Liver, discolored, pale, all lobes													0.4384	0.4885	0.059	1.7731	0.1627	0.1967	43.48	110358	12 wk	110358	10
12 wk	110359	10	250	July 7-8	0	700	2011-11-10	1						0	75	75	100	60	25	110359		No gross findings													0.4494	0.4537	0.0557	1.5634	0.1496	0.1878	40.15	110359	12 wk	110359	10
12 wk	110360	10	750	July 7-8	200	1.25	2011-11-10	1						0	75	75	100	60	25	110360		No gross findings													0.4449	0.4891	0.0618	1.4749	0.1561	0.2019	41.8	110360	12 wk	110360	10
12 wk	110361	10	500	July 7-8	150	1	2011-11-10	1						0	75	75	100	60	25	110361		No gross findings													0.428	0.3844	0.0505	1.1861	0.142	0.1881	35.5	110361	12 wk	110361	10
12 wk	110362	10	500	July 7-8	110	670	2011-11-10	2						25	75	75	100	60	0	110362		Kidney, discolored, pale, both, entire / animal dose and sac 1/2 hr. later													0.45	0.5112	0.041	1.334	0.1526	0.1743	36.85	110362	12 wk	110362	10
12 wk	110363	10	350	July 7-8	500	1.7	2011-11-10	2						25	75	75	100	60	0	110363		No gross findings / animal dose and sac 1/2 hr. later													0.4617	0.4833	0.0805	1.5472	0.1626	0.1749	36.75	110363	12 wk	110363	10
12 wk	110364	30	1	July 7-8	700	580	2011-11-07	3						0	75	75	100	60	25	110364		Spleen, enlarged / Liver, discolored, pale, all lobes													0.4615	0.4975	0.2954	1.4745	0.1909	0.2314	31.64	110364	12 wk	110364	30
12 wk	110365	30	400	July 7-8	110	1	2011-11-07	3						0	75	75	100	60	25	110365		No gross findings													0.4468	0.4393	0.053	1.4755	0.1529	0.2557	38.3	110365	12 wk	110365	30
12 wk	110366	30	900	July 7-8	25	1.5	2011-11-07	1						0	75	75	100	60	25	110366		No gross findings													0.4456	0.4265	0.0436	1.1545	0.1368	0.1979	33.27	110366	12 wk	110366	30
12 wk	110367	30	700	July 7-8	180	2	2011-11-07	1						0	75	75	100	60	25	110367		No gross findings													0.4434	0.4318	0.0426	0.9616	0.1373	0.1895	29.41	110367	12 wk	110367	30
12 wk	110368	30	500	July 7-8	410	630	2011-11-07	1						0	75	75	100	60	25	110368		No gross findings													0.4237	0.3594	0.0447	1.2871	0.1368	0.1975	37.45	110368	12 wk	110368	30
12 wk	110369	30	600	July 7-8	200	800	2011-11-08	3						0	75	75	100	60	25	110369		No gross findings													0.427	0.3979	0.0445	1.2734	0.156	0.1715	34.55	110369	12 wk	110369	30
12 wk	110370	30		July 7-8		1.05	2011-11-08	1						0	75	75	100	60	25	110370		No gross findings													0.4384	0.4353	0.0562	1.6208	0.1554	0.1926	44.95	110370	12 wk	110370	30
12 wk	110371	30		July 7-8		500	2011-11-08	1						0	75	75	100	60	25	110371		No gross findings													0.4596	0.4386	0.0721	1.175	0.1487	0.2078	32.85	110371	12 wk	110371	30
12 wk	110372	30		July 7-8		300	2011-11-08	1						0	75	75	100	60	25	110372		No gross findings													0.4522	0.4659	0.0522	1.7635	0.165	0.2056	44.56	110372	12 wk	110372	30
12 wk	110373	30		July 7-8		600	2011-11-09	2						25	75	75	100	60	0	110373		No gross findings / animal dose and sac 1/2 hr. later													0.4485	0.4822	0.0556	1.1522	0.1377	0.1896	37.05	110373	12 wk	110373	30
12 wk	110374	30		July 7-8		1.1	2011-11-09	3						0	75	75	100	60	25	110374		No gross findings													0.4369	0.495	0.0398	1.328	0.1305	0.1678	30.77	110374	12 wk	110374	30
12 wk	110375	30		July 7-8		900	2011-11-09	1						0	75	75	100	60	25	110375		No gross findings													0.4434	0.4501	0.0576	1.357	0.1427	0.1779	41.35	110375	12 wk	110375	30
12 wk	110376	30		July 7-8		600	2011-11-09	1						0	75	75	100	60	25	110376		No gross findings													0.4679	0.4528	0.045	1.4156	0.1385	0.1793	40.99	110376	12 wk	110376	30
12 wk	110377	30		July 7-8		1.5	2011-11-09	1						0	75	75	100	60	25	110377		Spleen, enlarged / sac on Nov. 7 instead on Nov. 9													0.4465	0.496	0.1373	1.3906	0.2175	0.2378	28.2	110377	12 wk	110377	30
12 wk	110378	30		July 7-8		750	2011-11-10	3						0	75	75	100	60	25	110378		Spleen, enlarged / sac on Nov. 7 instead of Nov. 10													0.438	0.4613	0.2667	1.4967	0.206	0.2249	26.14	110378	12 wk	110378	30
12 wk	110379	30		July 7-8		700	2011-11-10	1						0	75	75	100	60	25	110379		No gross findings													0.4504	0.481	0.0494	1.45	0.1486	0.1898	39.14	110379	12 wk	110379	30
12 wk	110380	30		July 7-8		400	2011-11-10	1						0	75	75	100	60	25	110380		No gross findings													0.4704	0.4655	0.072	1.6366	0.1589	0.1953	39.5	110380	12 wk	110380	30
12 wk	110381	30		July 7-8		0	2011-11-10	1						0	75	75	100	60	25	110381		No gross findings													0.443	0.5027	0.051	1.7672	0.1619	0.1886	45.03	110381	12 wk	110381	30
12 wk	110382	30		July 7-8			2011-11-09	2						25	75	75	100	60	0	110382		No gross findings / animal dose and sac 1/2 hr. later													0.4684	0.4716	0.0508	1.5046	0.1556	0.2013	37.88	110382	12 wk	110382	30
12 wk	110383	30		July 7-8			2011-11-09	2						25	75	75	100	60	0	110383		No gross findings / animal dose and sac 1/2 hr. later													0.4316	0.4891	0.0508	1.9072	0.1444	0.1777	43.89	110383	12 wk	110383	30
6 wk	110392	0		July 21-22		350	2011-10-11	3						0	75	75	100	60	25	110392		No gross findings													0.4538	0.4494	0.0606	1.3076	0.1538	0.1978	32.34	110392	6 wk	110392	0
6 wk	110393	0		July 21-22		550	2011-10-11	1						0	75	75	100	60	25	110393		Liver, pale, all lobes													0.4665	0.4825	0.0928	3.3141	0.1897	0.2242	49.3	110393	6 wk	110393	0
6 wk	110394	0		July 21-22		450	2011-10-11	1						0	75	75	100	60	25	110394		No gross findings													0.4564	0.4168	0.0507	1.4882	0.1568	0.1827	36.97	110394	6 wk	110394	0
6 wk	110395	0		July 21-22		700	2011-10-11	2						25	75	75	100	60	0	110395		Kidney, left, enlagred, fluid-filled, clear / animal dose and sac 1/2 hr. later													0.467	0.4885	0.0573	1.6767	0.1707	0.186	41.4	110395	6 wk	110395	0
6 wk	110397	0		July 21-22		550	2011-10-12	3						0	75	75	100	60	25	110397		No gross findings													0.4617	0.4072	0.0462	1.4052	0.1708	0.2131	34.58	110397	6 wk	110397	0
6 wk	110398	0		July 21-22		400	2011-10-12	1						0	75	75	100	60	25	110398		No gross findings													0.4605	0.4107	0.0602	1.3638	0.1476	0.1377	39.15	110398	6 wk	110398	0
6 wk	110399	0		July 21-22		75	2011-10-12	1						0	75	75	100	60	25	110399		No gross findings													0.4586	0.4591	0.0568	2.0465	0.1743	0.1911	44.52	110399	6 wk	110399	0
6 wk	110400	0		July 21-22		800	2011-10-12	1						0	75	75	100	60	25	110400		No gross findings													0.4635	0.4177	0.0515	1.3531	0.1444	0.1814	38.13	110400	6 wk	110400	0
6 wk	110401	0		July 21-22		650	2011-10-13	3						0	75	75	100	60	25	110401		No gross findings													0.4542	0.4106	0.0516	1.1815	0.1484	0.1713	36.25	110401	6 wk	110401	0
6 wk	110402	0		July 21-22		200	2011-10-13	1						0	75	75	100	60	25	110402		No gross findings													0.4365	0.4592	0.0484	1.2433	0.1384	0.1714	30.64	110402	6 wk	110402	0
6 wk	110403	0		July 21-22		700	2011-10-13	1						0	75	75	100	60	25	110403		Liver,discolored, pale, all lobes													0.4333	0.4065	0.1129	1.7007	0.1925	0.2005	41.66	110403	6 wk	110403	0
6 wk	110404	0		July 21-22		1	2011-10-13	1						0	75	75	100	60	25	110404		No gross findings													0.4701	0.4656	0.0606	1.7124	0.1761	0.2282	41.03	110404	6 wk	110404	0
6 wk	110405	0		July 21-22		1.35	2011-10-14	3						0	75	75	100	60	25	110405		No gross findings													0.4298	0.4414	0.0506	1.4264	0.1486	0.1805	37.84	110405	6 wk	110405	0
6 wk	110406	0		July 21-22		850	2011-10-14	3						0	75	75	100	60	25	110406		Liver, pale, all lobes													0.4367	0.4762	0.0632	1.6553	0.176	0.1943	44.02	110406	6 wk	110406	0
6 wk	110407	0		July 21-22		350	2011-10-14	2						25	75	75	100	60	0	110407		Liver, pale, all lobes / animal dose and sac 1/2 hr. later													0.452	0.4519	0.0967	1.6425	0.1694	0.1852	39.27	110407	6 wk	110407	0
6 wk	110408	0		July 21-22		300	2011-10-14	1						0	75	75	100	60	25	110408		Liver, pale, all lobes													0.4427	0.4723	0.0652	1.7508	0.1687	0.2008	41.75	110408	6 wk	110408	0
6 wk	110409	0		July 21-22		250	2011-10-14	1						0	75	75	100	60	25	110409		No gross findings													0.4709	0.4541	0.0607	1.4775	0.159	0.1639	36.94	110409	6 wk	110409	0
6 wk	110411	0		July 21-22		300	2011-10-12	2						0	75	75	100	60	0	110411		Animal dose and sac 1/2 hr. later, No gross findings													0.445	0.4499	0.0526	1.6165	0.1526	0.1873	36.41	110411	6 wk	110411	0
6 wk	110412	3		July 21-22		600	2011-10-11	2						25	75	75	100	60	0	110412		Animal dose and sac 1/2 hr. later, No gross findings													0.452	0.489	0.0629	1.5611	0.1594	0.1884	40.04	110412	6 wk	110412	3
6 wk	110413	3		July 21-22		300	2011-10-11	3						0	75	75	100	60	25	110413		No gross findings													0.4374	0.5261	0.0497	1.6648	0.1735	0.1876	39.08	110413	6 wk	110413	3
6 wk	110414	3		July 21-22		1800	2011-10-11	1						0	75	75	100	60	25	110414		No gross findings													0.4414	0.4516	0.0576	1.4977	0.1589	0.177	32.02	110414	6 wk	110414	3
6 wk	110415	3		July 21-22		600	2011-10-11	1						0	75	75	100	60	25	110415		No gross findings													0.4828	0.5133	0.1006	2.3191	0.1786	0.2092	45.11	110415	6 wk	110415	3
6 wk	110416	3		July 21-22		800	2011-10-11	1						0	75	75	100	60	25	110416		No gross findings													0.4703	0.4863	0.0686	1.8221	0.1998	0.2121	37.33	110416	6 wk	110416	3
6 wk	110417	3		July 21-22		800	2011-10-12	3						0	75	75	100	60	25	110417		Kidney, left, fluid-filled, clear													0.4424	0.4449	0.0586	1.6088	0.1685	0.1867	42.02	110417	6 wk	110417	3
6 wk	110418	3		July 21-22		400	2011-10-12	1						0	75	75	100	60	25	110418		No gross findings													0.442	0.4169	0.0774	1.3084	0.1433	0.1771	31.33	110418	6 wk	110418	3
6 wk	110419	3		July 21-22		700	2011-10-12	1						0	75	75	100	60	25	110419		No gross findings													0.4606	0.4614	0.0675	1.5127	0.1478	0.1816	35.75	110419	6 wk	110419	3
6 wk	110420	3		July 21-22		200	2011-10-12	1						0	75	75	100	60	25	110420		No gross findings													0.4595	0.4359	0.0576	1.4757	0.146	0.201	38.86	110420	6 wk	110420	3
6 wk	110421	3		July 21-22		300	2011-10-13	3						0	75	75	100	60	25	110421		No gross findings													0.4545	0.4347	0.0548	1.2517	0.145	0.1943	36.2	110421	6 wk	110421	3
6 wk	110422	3		July 21-22		650	2011-10-13	3						0	75	75	100	60	25	110422		Liver, discolored, pale, all lobes													0.4311	0.3954	0.0641	1.8781	0.1649	0.2026	41.16	110422	6 wk	110422	3
6 wk	110423	3		July 21-22		250	2011-10-13	1						0	75	75	100	60	25	110423		No gross findings													0.4456	0.4073	0.0493	1.3876	0.1379	0.1916	36.84	110423	6 wk	110423	3
6 wk	110424	3		July 21-22		200	2011-10-13	1						0	75	75	100	60	25	110424		No gross findings													0.4462	0.4861	0.0694	1.3281	0.1363	0.2115	33.11	110424	6 wk	110424	3
6 wk	110425	3		July 21-22		350	2011-10-13	1						0	75	75	100	60	25	110425		No gross findings													0.4136	0.4476	0.0553	1.3804	0.1606	0.1836	32.52	110425	6 wk	110425	3
6 wk	110426	3		July 21-22		550	2011-10-14	3						0	75	75	100	60	25	110426		Liver, discolored, pale, all lobes													0.4691	0.4677	0.048	1.869	0.1729	0.2176	43.38	110426	6 wk	110426	3
6 wk	110427	3		July 21-22		2.25	2011-10-14	1						0	75	75	100	60	25	110427		No gross findings													0.4586	0.5034	0.0623	1.5255	0.1993	0.1825	31.82	110427	6 wk	110427	3
6 wk	110428	3		July 21-22		350	2011-10-14	1						0	75	75	100	60	25	110428		Kidney, right, not present													0.4209	0.3031	0.0616	1.373	0.1329	0.1635	36.86	110428	6 wk	110428	3
6 wk	110429	3		July 21-22		350	2011-10-14	1						0	75	75	100	60	25	110429		No gross findings													0.4447	0.4267	0.0569	1.4318	0.1591	0.1787	36.77	110429	6 wk	110429	3
6 wk	110430	3		July 21-22			2011-10-14	2						25	75	75	100	60	0	110430		Animal dose and sac 1/2 hr. later, No gross findings													0.4447	0.4567	0.0624	0.0437	0.1585	0.1896	41.95	110430	6 wk	110430	3
6 wk	110431	3		July 21-22			2011-10-12	2						25	75	75	100	60	0	110431		Animal dose and sac 1/2 hr. later, No gross findings													0.447	0.4022	0.0535	1.4745	0.1244	0.1665	33.86	110431	6 wk	110431	3
6 wk	110432	10		July 21-22		500	2011-10-11	3						0	75	75	100	60	25	110432		No gross findings													0.4568	0.4518	0.0456	1.4774	0.1571	0.1829	36.8	110432	6 wk	110432	10
6 wk	110433	10		July 21-22		600	2011-10-11	1						0	75	75	100	60	25	110433		No gross findings													0.4486	0.4386	0.0471	1.4529	0.1581	0.1922	34.37	110433	6 wk	110433	10
6 wk	110434	10		July 21-22		650	2011-10-11	1						0	75	75	100	60	25	110434		No gross findings													0.4684	0.1472	0.0744	1.2887	0.1451	0.1825	29.6	110434	6 wk	110434	10
6 wk	110435	10		July 21-22		1100	2011-10-11	1						0	75	75	100	60	25	110435		No gross findings													0.4313	0.4711	0.0456	1.3413	0.1738	0.184	36.7	110435	6 wk	110435	10
6 wk	110436	10		July 21-22		340	2011-10-12	3						0	75	75	100	60	25	110436		No gross findings													0.4518	0.45	0.0587	1.5068	0.1496	0.1534	37.06	110436	6 wk	110436	10
6 wk	110437	10		July 21-22		300	2011-10-12	3						0	75	75	100	60	25	110437		No gross findings													0.4576	0.437	0.0538	1.5645	0.1731	0.1755	40.56	110437	6 wk	110437	10
6 wk	110438	10		July 21-22		900	2011-10-12	1						0	75	75	100	60	25	110438		No gross findings													0.4568	0.4768	0.0774	1.6718	0.159	0.1992	39.59	110438	6 wk	110438	10
6 wk	110439	10		July 21-22		1.2	2011-10-12	1						0	75	75	100	60	25	110439		No gross findings													0.4412	0.4223	0.0721	1.6679	0.1561	0.1823	36.8	110439	6 wk	110439	10
6 wk	110440	10		July 21-22		100	2011-10-12	1						0	75	75	100	60	25	110440		No gross findings													0.4426	0.4587	0.0723	1.4252	0.1529	0.1825	34.45	110440	6 wk	110440	10
6 wk	110441	10		July 21-22		500	2011-10-13	3						0	75	75	100	60	25	110441		No gross findings													0.4491	0.3938	0.049	1.1299	0.135	0.2111	35.15	110441	6 wk	110441	10
6 wk	110442	10		July 21-22		100	2011-10-13	1						0	75	75	100	60	25	110442		No gross findings													0.4568	0.4624	0.0569	1.355	0.1472	0.176	36.41	110442	6 wk	110442	10
6 wk	110443	10		July 21-22		350	2011-10-13	1						0	75	75	100	60	25	110443		No gross findings													0.4573	0.4183	0.0381	1.12	0.1227	0.2519	29.11	110443	6 wk	110443	10
6 wk	110444	10		July 21-22		850	2011-10-13	1						0	75	75	100	60	25	110444		Liver, discolored, pale, all lobes													0.4709	0.443	0.054	1.5401	0.1464	0.1878	40.56	110444	6 wk	110444	10
6 wk	110445	10		July 21-22		350	2011-10-14	2						25	75	75	100	60	0	110445		Animal dose and sac 1/2 hr. later, No gross findings													0.4987	0.4411	0.061	1.6125	0.1455	0.1933	36.99	110445	6 wk	110445	10
6 wk	110446	10		July 21-22		350	2011-10-14	3						0	75	75	100	60	25	110446		No gross findings													0.4685	0.4301	0.0546	1.3021	0.1407	0.3273	34.99	110446	6 wk	110446	10
6 wk	110447	10		July 21-22		600	2011-10-14	1						0	75	75	100	60	25	110447		No gross findings													0.4432	0.4993	0.0397	1.5801	0.1697	0.2174	38.6	110447	6 wk	110447	10
6 wk	110448	10		July 21-22		125	2011-10-14	1						0	75	75	100	60	25	110448		No gross findings													0.4514	0.443	0.0473	1.5177	0.1464	0.2017	35.41	110448	6 wk	110448	10
6 wk	110449	10		July 21-22		300	2011-10-14	1						0	75	75	100	60	25	110449		No gross findings													0.4663	0.423	0.0446	1.327	0.1433	0.2157	34.62	110449	6 wk	110449	10
6 wk	110450	10		July 21-22			2011-10-11	2						25	75	75	100	60	0	110450		Animal dose and sac 1/2 hr. later, No gross findings													0.4418	0.4473	0.0517	1.1416	0.1467	0.1934	37.63	110450	6 wk	110450	10
6 wk	110451	10		July 21-22			2011-10-13	2						25	75	75	100	60	0	110451		Animal dose and sac 1/2 hr. later, No gross findings													0.4765	0.5645	0.0763	1.8215	0.1593	0.2093	40.46	110451	6 wk	110451	10
6 wk	110452	30		July 21-22		600	2011-10-11	3						0	75	75	100	60	25	110452		No gross findings													0.4442	0.396	0.0398	1.1978	0.1273	0.1742	30.34	110452	6 wk	110452	30
6 wk	110453	30		July 21-22		700	2011-10-11	3						0	75	75	100	60	25	110453		No gross findings													0.4676	0.4391	0.0483	1.4639	0.1514	0.1962	36.8	110453	6 wk	110453	30
6 wk	110454	30		July 21-22		700	2011-10-11	1						0	75	75	100	60	25	110454		No gross findings													0.4472	0.4078	0.0684	1.6496	0.1449	0.1953	41.22	110454	6 wk	110454	30
6 wk	110455	30		July 21-22		580	2011-10-11	1						0	75	75	100	60	25	110455		No gross findings													0.4372	0.3644	0.0388	1.2033	0.1336	0.1655	30.27	110455	6 wk	110455	30
6 wk	110456	30		July 21-22		160	2011-10-11	1						0	75	75	100	60	25	110456		No gross findings													0.4485	0.4073	0.0546	1.4778	0.1434	0.1859	35.61	110456	6 wk	110456	30
6 wk	110457	30		July 21-22		750	2011-10-12	3						0	75	75	100	60	25	110457		No gross findings													0.4648	0.4084	0.0736	1.5432	0.1618	0.1905	35.82	110457	6 wk	110457	30
6 wk	110458	30		July 21-22		650	2011-10-12	1						0	75	75	100	60	25	110458		No gross findings													0.4595	0.3869	0.0413	1.1152	0.1258	0.1601	28.3	110458	6 wk	110458	30
6 wk	110459	30		July 21-22		500	2011-10-12	1						0	75	75	100	60	25	110459		No gross findings													0.4392	0.3781	0.0479	1.663	0.1502	0.174	32.77	110459	6 wk	110459	30
6 wk	110460	30		July 21-22		700	2011-10-12	1						0	75	75	100	60	25	110460		No gross findings													0.4642	0.382	0.0446	1.258	0.1254	0.1696	33.84	110460	6 wk	110460	30
6 wk	110461	30		July 21-22		200	2011-10-13	2						25	75	75	100	60	0	110461		Animal dose and sac 1/2 hr. later, No gross findings													0.4322	0.4309	0.0472	1.7488	0.1404	0.2204	33.51	110461	6 wk	110461	30
6 wk	110462	30		July 21-22		300	2011-10-13	3						0	75	75	100	60	25	110462		No gross findings													0.4695	0.4498	0.059	1.3129	0.1608	0.2205	32.51	110462	6 wk	110462	30
6 wk	110463	30		July 21-22		450	2011-10-13	1						0	75	75	100	60	25	110463		No gross findings													0.4472	0.3753	0.0362	1.0422	0.1288	0.1663	27.05	110463	6 wk	110463	30
6 wk	110464	30		July 21-22		1	2011-10-13	1						0	75	75	100	60	25	110464		No gross findings													0.4763	0.391	0.0477	1.1965	0.1238	0.1627	30.8	110464	6 wk	110464	30
6 wk	110465	30		July 21-22		650	2011-10-13	1						0	75	75	100	60	25	110465		No gross findings													0.4804	0.4556	0.0399	1.2509	0.1523	0.2093	32.19	110465	6 wk	110465	30
6 wk	110466	30		July 21-22		300	2011-10-14	3						0	75	75	100	60	25	110466		No gross findings													0.4572	0.4196	0.0522	1.4913	0.131	0.1682	37.13	110466	6 wk	110466	30
6 wk	110467	30		July 21-22		750	2011-10-14	1						0	75	75	100	60	25	110467		No gross findings													0.4425	0.4231	0.0366	1.2774	0.1455	0.1949	33.5	110467	6 wk	110467	30
6 wk	110468	30		July 21-22		800	2011-10-14	1						0	75	75	100	60	25	110468		No gross findings													0.4328	0.3959	0.0461	1.1904	0.1101	0.1694	27.48	110468	6 wk	110468	30
6 wk	110469	30		July 21-22		800	2011-10-14	1						0	75	75	100	60	25	110469		No gross findings													0.4598	0.429	0.0414	1.1664	0.1377	0.1707	29.67	110469	6 wk	110469	30
6 wk	110470	30		July 21-22			2011-10-14	2						25	75	75	100	60	0	110470		Animal dose and sac 1/2 hr. later, No gross findings													0.4481	0.4125	0.039	1.3964	0.1423	0.1785	32.47	110470	6 wk	110470	30
6 wk	110471	30		July 21-22			2011-10-12	2						25	75	75	100	60	0	110471		Animal dose and sac 1/2 hr. later, No gross findings													0.4479	0.3529	0.0609	1.2839	0.1238	0.1473	28.79	110471	6 wk	110471	30
3 wk	110480	0		July 28-29		1	2011-09-27	3						0	75	75	100	60	25	110480		No gross findings													0.4833	0.4309	0.0682	1.4092	0.1556	0.2819	31.17	110480	3 wk	110480	0
3 wk	110481	0		July 28-29		400	2011-09-27	1						0	75	75	100	60	25	110481		No gross findings													0.4948	0.4711	0.0645	1.5889	0.1927	0.2633	36.71	110481	3 wk	110481	0
3 wk	110482	0		July 28-29		600	2011-09-27	1						0	75	75	100	60	25	110482		No gross findings													0.5034	0.4618	0.0691	1.5144	0.147	0.2413	38.32	110482	3 wk	110482	0
3 wk	110483	0		July 28-29		400	2011-09-27	1						0	75	75	100	60	25	110483		No gross findings													0.474	0.4513	0.0681	1.2284	0.1691	0.264	31.31	110483	3 wk	110483	0
3 wk	110484	0		July 28-29		0	2011-09-28	2						25	75	75	100	60	0	110484		Animal dose and sac 1/2 hr. later, No gross findings													0.4927	0.5013	0.0679	1.1589	0.2032	0.1848	35.2	110484	3 wk	110484	0
3 wk	110485	0		July 28-29		400	2011-09-28	3						0	75	75	100	60	25	110485		No gross findings													0.4712	0.438	0.0466	1.0436	0.1624	0.1789	32.7	110485	3 wk	110485	0
3 wk	110486	0		July 28-29		500	2011-09-28	1						0	75	75	100	60	25	110486		No gross findings													0.4421	0.43691	0.0528	1.2537	0.1636	0.1914	35.8	110486	3 wk	110486	0
3 wk	110487	0		July 28-29		400	2011-09-28	1						0	75	75	100	60	25	110487		No gross findings													0.4579	0.3787	0.0412	0.9255	0.1394	0.1577	27.3	110487	3 wk	110487	0
3 wk	110488	0		July 28-29		0	2011-09-28	1						0	75	75	100	60	25	110488		No gross findings													0.4673	0.4642	0.0434	1.2238	0.1806	0.3945	33.9	110488	3 wk	110488	0
3 wk	110489	0		July 28-29		0	2011-09-29	3						0	75	75	100	60	25	110489		No gross findings													0.4635	0.4136	0.0417	1.0605	0.1429	0.1827	33.7	110489	3 wk	110489	0
3 wk	110490	0		July 28-29		275	2011-09-29	1						0	75	65	100	60	0	110490		No gross findings													0.4544	0.4655	0.0459	1.3571	0.1576	0.1973	36	110490	3 wk	110490	0
3 wk	110491	0		July 28-29		400	2011-09-29	1						0	75	75	100	60	25	110491		No gross findings													0.459	0.4057	0.0424	1.1329	0.1452	0.1822	30.6	110491	3 wk	110491	0
3 wk	110492	0		July 28-29		500	2011-09-29	1						0	75	75	100	60	25	110492		No gross findings													0.462	0.4493	0.0506	1.1463	0.183	0.2052	32.7	110492	3 wk	110492	0
3 wk	110493	0		July 28-29		600	2011-09-30	3						0	75	75	100	60	25	110493		No gross findings													0.4523	0.4271	0.05	1.3009	0.1584	0.1762	32.64	110493	3 wk	110493	0
3 wk	110494	0		July 28-29		700	2011-09-30	3						0	75	75	100	60	25	110494		No gross findings													0.4615	0.46	0.0568	1.5553	0.1672	0.1885	40.03	110494	3 wk	110494	0
3 wk	110495	0		July 28-29		600	2011-09-30	1						0	75	75	100	60	25	110495		No gross findings													0.4675	0.442	0.0476	1.3661	0.1519	0.179	35.22	110495	3 wk	110495	0
3 wk	110496	0		July 28-29		650	2011-09-30	1						0	75	75	100	60	25	110496		No gross findings													0.4395	0.453	0.0529	1.5569	0.1811	0.1981	36.61	110496	3 wk	110496	0
3 wk	110497	0		July 28-29		1050	2011-09-30	1						0	75	75	100	60	25	110497		No gross findings													0.471	0.486	0.0555	1.894	0.2159	0.2131	43.27	110497	3 wk	110497	0
3 wk	110498	0		July 28-29			2011-09-27	2						25	75	75	100	60	0	110498		Animal dose and sac 1/2 hr. later, No gross findings													0.4596	0.4796	0.0811	1.6091	0.1621	0.2609	39.75	110498	3 wk	110498	0
3 wk	110499	0		July 28-29			2011-09-29	2						25	75	75	100	60	0	110499		Animal dose and sac 1/2 hr. later, No gross findings													0.4692	0.4488	0.0611	1.9382	0.1631	0.1749	44	110499	3 wk	110499	0
3 wk	110501	3		July 28-29		300	2011-09-27	3						0	70	75	100	60	0	110501		No gross findings													0.5111	0.4452	0.591	1.5122	0.153	0.2311	29	110501	3 wk	110501	3
3 wk	110502	3		July 28-29		90	2011-09-27	1						0	75	75	100	60	25	110502		No gross findings													0.4939	0.4381	0.0671	1.4813	0.1613	0.2141	36.1	110502	3 wk	110502	3
3 wk	110503	3		July 28-29		200	2011-09-27	1						0	75	75	100	60	25	110503		No gross findings													0.5187	0.445	0.0735	1.1021	0.1834	0.2245	31.11	110503	3 wk	110503	3
3 wk	110504	3		July 28-29		400	2011-09-27	1						0	75	75	100	60	25	110504		No gross findings													0.4957	0.437	0.0597	1.3264	0.1548	0.2871	36.4	110504	3 wk	110504	3
3 wk	110505	3		July 28-29		0	2011-09-28	3						0	75	75	100	60	25	110505		No gross findings													0.4412	0.3623	0.0544	1.0774	0.1511	0.175	33.2	110505	3 wk	110505	3
3 wk	110506	3		July 28-29		200	2011-09-28	1						0	75	75	100	60	25	110506		No gross findings													0.4548	0.3953	0.0476	0.967	0.1429	0.2007	27.5	110506	3 wk	110506	3
3 wk	110507	3		July 28-29		200	2011-09-28	1						0	75	75	100	60	25	110507		No gross findings													0.4505	0.3956	0.0526	1.0519	0.1463	0.1621	32	110507	3 wk	110507	3
3 wk	110508	3		July 28-29		500	2011-09-28	1						0	75	75	100	60	25	110508		No gross findings													0.4692	0.3867	0.0556	1.0726	0.143	0.2294	32.8	110508	3 wk	110508	3
3 wk	110509	3		July 28-29		325	2011-09-29	3						0	75	75	100	60	25	110509		No gross findings													0.4348	0.3552	0.0439	1.0042	0.1262	0.1519	30.2	110509	3 wk	110509	3
3 wk	110510	3		July 28-29		600	2011-09-29	3						0	75	75	100	60	25	110510		No gross findings													0.4552	0.3776	0.0412	0.963	0.1386	0.1567	34.5	110510	3 wk	110510	3
3 wk	110511	3		July 28-29		675	2011-09-29	1						0	75	75	100	60	25	110511		No gross findings													0.4647	0.4206	0.0587	1.091	0.1747	0.1621	30.5	110511	3 wk	110511	3
3 wk	110512	3		July 28-29		500	2011-09-29	1						0	75	75	100	60	25	110512		No gross findings													0.4628	0.4549	0.0542	1.197	0.1748	0.1938	31.9	110512	3 wk	110512	3
3 wk	110514	3		July 28-29		200	2011-09-30	3						0	75	75	100	60	25	110514		No gross findings													0.4499	0.4828	0.0702	1.6389	0.1971	0.1795	40.02	110514	3 wk	110514	3
3 wk	110515	3		July 28-29		950	2011-09-30	1						0	75	75	100	60	25	110515		No gross findings													0.4466	0.404	0.0792	1.4774	0.147	0.1659	37.81	110515	3 wk	110515	3
3 wk	110516	3		July 28-29		450	2011-09-30	1						0	75	75	100	60	25	110516		No gross findings													0.4588	0.3966	0.0527	1.5704	0.1552	0.1843	40.01	110516	3 wk	110516	3
3 wk	110517	3		July 28-29		850	2011-09-30	2						25	75	75	100	60	0	110517		Animal dose and sac 1/2 hr. later, No gross findings													0.509	0.4783	0.07	1.2517	0.1834	0.2112	36.01	110517	3 wk	110517	3
3 wk	110518	3		July 28-29		150	2011-09-29	2						25	75	75	100	60	0	110518		Animal dose and sac 1/2 hr. later, No gross findings													0.4724	0.4086	0.1033	1.2461	0.1369	0.176	35.4	110518	3 wk	110518	3
3 wk	110520	10		July 28-29		1	2011-09-27	3						0	75	75	100	60	25	110520		No gross findings													0.4602	0.04959	0.0547	1.429	0.1701	0.2801	33.98	110520	3 wk	110520	10
3 wk	110521	10		July 28-29		1.25	2011-09-27	1						0	75	75	100	60	25	110521		No gross findings													0.4822	0.4672	0.0634	1.5054	0.152	0.2264	34.23	110521	3 wk	110521	10
3 wk	110522	10		July 28-29		0.5	2011-09-27	1						0	75	75	100	60	25	110522		No gross findings													0.4862	0.3684	0.0611	1.2352	0.1076	0.1258	28.84	110522	3 wk	110522	10
3 wk	110523	10		July 28-29		1	2011-09-27	1						0	75	75	100	60	25	110523		No gross findings													0.572	0.4621	0.0634	1.3399	0.1633	0.2453	31.33	110523	3 wk	110523	10
3 wk	110524	10		July 28-29		900	2011-09-28	3						0	75	75	100	60	25	110524		No gross findings													0.4639	0.4004	0.0441	1.2136	0.1407	0.1731	35.4	110524	3 wk	110524	10
3 wk	110525	10		July 28-29		250	2011-09-28	3						0	75	75	100	60	25	110525		No gross findings													0.4697	0.4192	0.0561	1.1642	0.1554	0.1901	33.3	110525	3 wk	110525	10
3 wk	110529	10		July 28-29		125	2011-09-29	3						0	75	75	100	60	25	110529		No gross findings													0.4758	0.4258	0.0422	1.1073	0.1243	0.2105	27.4	110529	3 wk	110529	10
3 wk	110530	10		July 28-29		800	2011-09-29	1						0	75	75	100	60	25	110530		No gross findings													0.4438	0.47	0.0626	1.2463	0.1353	0.169	34.1	110530	3 wk	110530	10
3 wk	110531	10		July 28-29		1.1	2011-09-29	1						0	75	75	100	60	25	110531		No gross findings													0.4633	0.4288	0.0483	0.966	0.1288	0.1887	32.8	110531	3 wk	110531	10
3 wk	110532	10		July 28-29		2.25	2011-09-29	1						0	75	75	100	60	25	110532		No gross findings													0.4696	0.4699	0.0516	1.4028	0.1524	0.2112	36.7	110532	3 wk	110532	10
3 wk	110533	10		July 28-29		300	2011-09-30	2						25	75	75	100	60	0	110533		Animal dose and sac 1/2 hr. later, No gross findings													0.4647	0.4346	0.0479	1.3002	0.1522	0.2217	31.69	110533	3 wk	110533	10
3 wk	110534	10		July 28-29		60	2011-09-30	3						0	75	75	100	60	25	110534		No gross findings													0.4739	0.4004	0.0456	1.2644	0.1529	0.1747	29.14	110534	3 wk	110534	10
3 wk	110535	10		July 28-29		550	2011-09-30	1						0	75	75	100	60	25	110535		No gross findings													0.4483	0.4038	0.056	1.4273	0.1456	0.1912	36.06	110535	3 wk	110535	10
3 wk	110536	10		July 28-29		800	2011-09-30	1						0	75	75	100	60	25	110536		No gross findings													0.4206	0.3432	0.048	1.0932	0.1201	0.1702	26.99	110536	3 wk	110536	10
3 wk	110537	10		July 28-29		450	2011-09-30	1						0	75	75	100	60	25	110537		No gross findings													0.4636	0.4693	0.0513	1.4898	0.1555	0.1953	37.9	110537	3 wk	110537	10
3 wk	110538	10		July 28-29		725	2011-09-28	2						25	75	75	100	60	0	110538		Animal dose and sac 1/2 hr. later, No gross findings													0.4611	0.4562	0.0684	1.0557	0.1726	0.1845	36.3	110538	3 wk	110538	10
3 wk	110539	10		July 28-29		500	2011-09-28	2						25	75	75	100	60	0	110539		Animal dose and sac 1/2 hr. later, No gross findings													0.4436	0.441	0.0568	1.0162	0.1472	0.2002	29.3	110539	3 wk	110539	10
3 wk	110540	30		July 28-29		750	2011-09-27	3						0	75	75	100	60	25	110540		No gross findings													0.4643	0.4655	0.066	1.453	0.1611	0.2368	33.29	110540	3 wk	110540	30
3 wk	110541	30		July 28-29		750	2011-09-27	3						0	75	75	100	60	25	110541		No gross findings													0.4811	0.4521	0.0544	1.4031	0.1451	0.2153	34.27	110541	3 wk	110541	30
3 wk	110542	30		July 28-29		1.5	2011-09-27	1						0	75	75	100	60	25	110542		No gross findings													0.4651	0.4951	0.0541	1.7152	0.158	0.2354	32.8	110542	3 wk	110542	30
3 wk	110543	30		July 28-29		1.5	2011-09-27	1						0	75	75	100	60	25	110543		No gross findings													0.5111	0.4711	0.0577	1.6126	0.1711	0.2812	33.27	110543	3 wk	110543	30
3 wk	110544	30		July 28-29		1	2011-09-27	1						0	75	75	100	60	25	110544		No gross findings													0.452	0.4411	0.0611	1.4154	0.148	0.231	29.6	110544	3 wk	110544	30
3 wk	110545	30		July 28-29		800	2011-09-28	3						0	75	75	100	60	25	110545		No gross findings													0.4442	0.4101	0.0347	0.9077	0.1395	0.1728	29.2	110545	3 wk	110545	30
3 wk	110547	30		July 28-29		1	2011-09-28	1						0	75	75	100	60	25	110547		No gross findings													0.4658	0.462	0.0434	1.3275	0.1704	0.1879	38.6	110547	3 wk	110547	30
3 wk	110548	30		July 28-29		800	2011-09-28	1						0	75	75	100	60	25	110548		No gross findings													0.4411	0.3631	0.0395	1.043	0.1315	0.1695	25.7	110548	3 wk	110548	30
3 wk	110549	30		July 28-29		4.25	2011-09-29	2						25	75	75	100	60	0	110549		Animal dose and sac 1/2 hr. later, No gross findings													0.46	0.4118	0.0389	1.1792	0.1131	0.1945	33.7	110549	3 wk	110549	30
3 wk	110550	30		July 28-29		1.1	2011-09-29	3						0	75	75	100	60	25	110550		No gross findings													0.4566	0.496	0.0509	1.3278	0.1438	0.1692	32.2	110550	3 wk	110550	30
3 wk	110551	30		July 28-29		700	2011-09-29	1						0	75	75	100	60	25	110551		No gross findings													0.4738	0.4194	0.0435	1.0793	0.1386	0.1906	31.7	110551	3 wk	110551	30
3 wk	110552	30		July 28-29		1.25	2011-09-29	1						0	75	75	100	60	25	110552		No gross findings													0.4679	0.4468	0.0417	1.27	0.1433	0.2595	32.5	110552	3 wk	110552	30
3 wk	110553	30		July 28-29		825	2011-09-29	1						0	75	75	100	60	25	110553		No gross findings													0.4106	0.4147	0.0529	1.0048	0.1262	0.1402	29.7	110553	3 wk	110553	30
3 wk	110554	30		July 28-29		650	2011-09-30	3						0	75	75	100	60	25	110554		No gross findings													0.4423	0.4026	0.0606	1.1681	0.1456	0.1757	34.1	110554	3 wk	110554	30
3 wk	110555	30		July 28-29		1400	2011-09-30	1						0	75	75	100	60	25	110555		No gross findings													0.4274	0.3528	0.0404	1.3663	0.1282	0.1839	33.87	110555	3 wk	110555	30
3 wk	110556	30		July 28-29		550	2011-09-30	1						0	75	75	100	60	25	110556		No gross findings													0.4478	0.4056	0.0515	1.3039	0.1391	0.1837	34.7	110556	3 wk	110556	30
3 wk	110557	30		July 28-29		800	2011-09-30	1						0	75	75	100	60	25	110557		No gross findings													0.4406	0.4016	0.0452	1.3136	0.1403	0.2103	33.8	110557	3 wk	110557	30
3 wk	110558	30		July 28-29		900	2011-09-28	2						25	75	75	100	60	0	110558		Animal dose and sac 1/2 hr. later, No gross findings													0.4637	0.3924	0.0543	1.0481	0.1308	0.1728	28.8	110558	3 wk	110558	30
3 wk	110559	30		July 28-29		580	2011-09-28	2						25	75	75	100	60	0	110559		Animal dose and sac 1/2 hr. later, No gross findings													0.4837	0.5276	0.0603	0.8636	0.1859	0.1912	31.6	110559	3 wk	110559	30
1	110560	sentinel
2	110561	sentinel
3	110562	sentinel
4	110563	sentinel
5	110564	sentinel
6	110565	sentinel
7	110566	sentinel
8	110567	sentinel
	110568	extra	to 110381
	110660	extra	to 110345
	110661	extra	euthan
	110662	extra	euthan
	110695	extra
	110696	extra
	110697	extra
	110698	extra
		extra
		extra
		extra
		extra

## Sheet: Serum Chemistry
	Protocol No.: WO-2009-101
HFD Insulin resistance Experiment #2
Time	Tx	Animal #	ALB	ALP	ALT	AMY	TBIL	BUN	CA++	PHOS	CRE	GLU	NA+	K+	TP	GLOB	QC	HEM	LIP	ICT	k AMY	kLip	k tryp	BW delta	IFN	IL-10	IL-12p70	IL-1b	IL-6	KC	TNF	ID	Histo
12	0	110304	1.8	<5	14	549	<0.1	20	6.6	5.5	<0.2	124	146	3.7	4	2.3	OK	0	0	0	3044.72	4154.4	7.71403	11.3497	73.3858	1270.2	3175.57	15.0685	551.543	76.2832	3.06269	110304
12	0	110305	2.7	19	39	826	<0.1	18	6.7	5	<0.2	193	145	3.8	4.1	1.4	OK	1	0	0	X	11191.5	6.827	31.6279	1.30471	17.3842	102.462	7.57102	67.1027	138.988	2.7972	110305	2
12	0	110306	3.6	34	46	1004	<0.1	21	8.9	6.7	<0.2	297	146	5.3	5.2	1.6	OK	0	0	0	5345.84	10021.9	7.5604	29.9349	1.12637	12.389	24.9584	1.0345	23.4882	108.212	0.916922	110306	2
12	0	110307	3.4	34	103	949	<0.1	16	7.5	5.9	<0.2	227	144	4.3	4.6	1.2	OK	0	0	0	6598.8	6927.33	7.94218	38.326	1.14659	26.6085	65.1093	0.689531	21.5117	86.1828	0.499359	110307	0
12	0	110308	3.8	63	120	1239	0.3	22	9.3	6.3	<0.2	377	142	5.2	5.2	1.4	OK	0	0	0	5622.93	8690.33	6.0483	40.1747	26.4324	814.758	1712.98	1.95995	248.28	128.347	0.971861	110308
12	0	110309	4.3	74	319	1393	0.4	26	9.4	5.6	<0.2	250	147	5.3	5.9	1.6	OK	0	0	0	6960.23	11715.1	9.31204	30.8765	1.7168	18.0211	18.5618	5.57628	20.225	112.893	1.75887	110309
12	0	110310	4	54	92	1421	0.5	16	9.3	5.9	,0.2	294	149	5.3	5.4	1.4	OK	1	0	0	6574.7	6328.85	7.22987	32.3789	0.346428	14.2124	0	2.17215	13.2282	70.7503	0.631322	110310	4
12	0	110311	3.4	40	42	980	0.3	21	9.1	4.7	<0.2	234	149	4.8	4.8	1.4	OK	0	0	0	5153.07	8982.09	8.80837	26.0638	3.09964	78.8607	226.975	3.92897	68.3696	115.187	0.894381	110311	2
12	0	110312	2.8	16	37	706	0.4	26	9.5	6.4	<0.2	149	150	4.4	5.7	2.9	OK	0	0	0	2141.15	5082.04	8.19505	18.8791	28.7478	441.539	1570.61	13.9349	492.771	141.591	4.07539	110312	0
12	0	110313	2.2	16	94	898	0.4	30	8.8	7.5	,0.2	97	151	6.8	5.2	3	OK	2	1	0	2924.25	4446.16	6.83125	-5.67376	5.04	121.529	390.201	23.4286	298.268	134.851	3.8654	110313
12	0	110314	3.3	58	93	1220	0.4	27	9.3	7.3	<0.2	242	146	5	5.3	1.9	OK	0	2	0	5948.22	7585.65	7.89687	31.9915	1.03695	26.1779	70.6347	4.12674	51.6875	121.284	1.43441	110314	0
12	0	110315	2.5	22	35	813	0.4	27	9.5	7	<0.2	84	148	4.3	5.2	2.7	OK	0	1	0	3117.01	4999.75	6.39252	-11.4815	223.196	5517.1	8222.26	25.4033	1042.07	55.4485	6.65012	110315	2
12	0	110316	4.1	58	100	1782	0.3	19	9.3	6.7	<0.2	287	149	5.4	5.6	1.6	OK	0	0	0	7454.19	6288.96	7.46868	33.2613	0.325752	26.648	41.2052	2.99238	27.6445	84.267	2.28016	110316	2
12	0	110317	4.3	56	214	1125	0.2	30	9.6	7.1	<0.2	289	152	5.9	6.2	1.9	OK	1	0	0	5671.13	11273.7	7.60147	39.5538	125.687	3334.85	5735.05	10.6512	1023.53	107.894	3.64175	110317
12	0	110318	3.9	52	89	1210	0.1	25	9.3	7.5	<0.2	278	150	5.2	5.7	1.7	OK	0	0	0	6273.51	11241.3	7.24065	39.0244	0.219181	24.9116	44.8769	1.23451	2.01224	80.7263	1.61535	110318
12	0	110319	4	62	112	1549	0.1	25	9.5	7.4	<0.2	264	150	5.7	5.7	1.7	OK	0	0	0	7080.71	10166.6	7.42664	30.6522	0.348638	22.0352	35.2688	1.34729	17.729	83.9356	2.40208	110319	8
12	0	110320	2.9	33	69	1027	0.4	30	10.4	8.9	<0.2	136	153	5.4	6.7	3.8	OK	0	1	0	4430.21	8807.53	10.0641	1.27389	3.40726	74.9734	233.187	12.5272	161.116	61.4558	5.41889	110320	2
12	0	110321	4.1	52	109	1193	<0.1	25	9.4	7.1	<0.2	227	150	5.3	6	1.9	OK	0	0	0	6502.42	11902.1	8.60215	32.839	0.503905	36.7441	76.2963	2.49107	17.9906	107.022	2.15087	110321	3
12	0	110322	3.5	69	42	1208	0.4	23	9.4	7.3	<0.2	265	146	5.5	4.8	1.4	OK	0	1	0	5972.32	8358.68	9.29072	35.7466	0.19492	17.6043	11.964	1.93536	26.2717	85.1582	0.757082	110322
12	0	110323	3.2	38	154	1113	0.4	18	9.4	7.2	<0.2	185	149	5.6	5.1	1.9	OK	2	0	0	5249.46	5141.88	10.3739	34.2432	0.947336	19.3465	72.6275	10.43	136.149	116.992	0.335594	110323
12	3	110324	3.8	37	204	1070	0.1	20	8.9	6.5	<0.2	226	144	6.2	5.4	1.5	OK	2	0	0	5321.74	7164.22	6.88056	32.0346	0.475804	39.0102	65.1556	8.96021	38.8475	97.8097	0.499359	110324
12	3	110325	3.7	30	34	1070	0.1	21	8.7	6.9	<0.2	291	147	5.7	5.1	1.4	OK	1	0	0	5984.37	8528.24	8.03063	26.7568	14.8479	411.642	952.19	2.24581	187.888	61.1243	0.235523	110325
12	3	110326	3	22	40	901	<0.1	15	6.9	5.5	0.2	170	145	3.7	4.4	1.3	OK	0	0	0	5538.6	7196.64	8.23733	31.2354	69.002	1670.02	2902.57	5.27303	633.458	166.93	0.785663	110326	3
12	3	110328	2.2	19	32	566	0.1	24	9	7.7	<0.2	146	145	5.4	5.4	3.2	OK	0	1	0	2623.05	3431.25	6.65556	-14.1221	1.5851	59.6899	88.9862	12.6782	223.736	175.992	4.20226	110328	5
12	3	110329	3.6	47	40	1082	0.4	22	9.1	7.1	<0.2	240	149	5.6	5	1.4	OK	1	1	0	6189.18	5072.06	8.00918	17.3077	1.41689	19.6811	15.5698	2.73862	12.0991	73.6556	0.644335	110329
12	3	110330	4.1	54	79	1249	0.3	18	9.6	6	<0.2	300	148	5.4	5.5	1.4	OK	0	0	0	6948.18	5882.49	7.06036	25.3247	22.8756	450.811	1194.23	2.27194	262.033	97.074	0.578953	110330	3
12	3	110331	4	33	54	1161	0.4	19	9.1	6	0.2	280	147	5.1	5.6	1.6	OK	1	1	0	7201.18	5473.54	8.4341	28.8835	2.72522	32.821	119.656	3.01044	35.103	58.8485	0.0487697	110331	7
12	3	110332	2.8	22	36	907	0.4	21	10	7	<0.2	133	151	5.6	5.9	3	OK	0	0	0	4960.31	4077.1	7.38144	-17.6471	14.7807	384.551	896.281	13.2779	244.131	149.935	4.83132	110332	2
12	3	110333	4.1	66	135	1141	0.4	21	9.6	7.6	<0.2	274	146	5.6	5.7	1.6	OK	0	1	0	6514.47	6807.63	8.2177	26.383	3.58771	104.251	295.029	7.11918	62.9063	97.2405	2.82069	110333
12	3	110334	4.1	48	131	1388	0.3	19	9.4	6	<0.2	272	148	5.5	5.5	1.4	OK	0	0	0	8683.05	9228.96	8.13507	26.3736	11.0308	263.815	692.251	1.95795	124.448	66.4787	1.76885	110334
12	3	110335	3.9	59	190	1124	0.5	20	9.7	7.6	<0.2	299	151	6.2	5.4	1.5	OK	1	2	0	6610.85	6418.63	8.39157	19.83	0.244636	29.1229	10.2715	1.59036	0.848645	56.0554	0.261356	110335	2
12	3	110336	4	54	67	1220	0.3	19	9.7	7.2	<0.2	303	148	5.5	5.5	1.6	OK	1	0	0	6333.75	9039.44	8.01161	27.619	3.81248	106.693	296.472	1.98837	50.2432	64.8387	3.04491	110336	2
12	3	110337	2.9	24	33	1053	0.3	16	10	6.7	<0.2	150	153	5.7	5.7	2.9	OK	0	0	0	4635.02	7757.71	11.5597	29.9191	2.57828	50.9228	206.264	14.1362	113.505	145.571	3.35593	110337	1
12	3	110338	4.1	73	135	1173	,0.1	27	9.6	8.3	<0.2	225	147	5.6	5.9	1.8	OK	0	0	0	8249.34	8555.67	7.47983	28.3516	1.16154	43.0712	191.082	2.68708	29.093	108.731	2.36442	110338
12	3	110339	4	44	57	1061	<0.1	19	9.1	7.1	<0.2	259	149	5.3	5.7	1.7	OK	0	0	0	7502.38	7343.77	8.0087	28.6064	0.357192	21.7985	42.6619	0.102813	0	74.1084	0	110339	1
12	3	110340	3.9	31	79	1075	<0.1	19	9.6	8.1	<0.2	227	152	6	5.6	1.7	OK	1	0	0	6671.09	4209.26	7.73742	33.6493	7.32219	213.697	553.172	3.11043	102.998	86.6376	0.455755	110340	6
12	3	110341	4.2	47	108	1097	0.1	18	9.6	8.2	<0.2	282	150	60	5.8	1.6	OK	1	0	0	6827.71	7685.39	8.72562	33.6226	2.50493	82.5078	215.928	3.71811	41.6634	79.1986	0.53921	110341	12
12	3	110342	2.2	28	116	688	<0.1	11	4.6	3.5	<0.2	91	144	2.8	3	0.8	OK	0	0	0	9092.68	11368.5	7.97332	32.816	7.56548	188.955	584.422	6.81811	134.999	141.218	3.35504	110342
12	3	110343	3.9	43	55	1221	0.1	23	9.3	6.2	<0.2	174	147	6	5.3	1.4	OK	1	2	0	8177.05	9144.17	6.88722	29.5872	4.07239	134.271	339.225	1.2857	68.2302	69.4861	0.278812	110343
12	10	110344	3.3	34	29	1042	<0.1	22	9.3	7.6	<0.2	239	149	5.6	5.4	2.1	OK	0	0	0	6502.42	6787.68	7.35704	23.6994	4.9224	83.9715	298.661	3.87182	94.5325	107.726	1.77317	110344
12	10	110345	4.2	43	49	1183	<0.1	20	9.2	7.2	<0.2	231	150	5.4	5.9	1.7	OK	0	0	0	7309.61	8558.17	6.95109	34.7732	0.174104	7.037	0	1.4713	29.7416	173.368	0.278812	110345	11
12	10	110346	2.8	22	26	738	<0.1	19	6.6	5.3	<0.2	162	147	4.3	4.1	1.3	OK	0	0	0	4875.98	5835.11	6.75525	15.2318	23.868	435.041	1136.48	0.922262	275.567	63.1567	0	110346	4
		*110347																				5862.54	7.8128									*110347	6
12	10	110348	3.8	46	106	>4000	0.3	20	9.1	5.8	<0.2	268	145	5.3	5.2	1.5	OK	2	1	0		5875.01	8.16444	41.6404	1.15362	45.0562	112.995	2.14992	30.5896	98.3909	1.01087	110348
12	10	110349	4.1	59	111	1219	0.4	17	9.5	6.2	<0.2	257	150	5.5	5.7	1.5	OK	0	0	0	7634.9	4528.45	7.73434	29.4964	9.21107	203.964	723.362	10.7798	138.366	89.0576	3.61685	110349
12	10	110350	3.2	38	73	1009	0.4	23	9.9	7.6	<0.2	270	152	5.7	5	1.9	OK	0	1	0	5189.22	5817.66	7.14806	20.0483	4.71419	90.1242	359.759	4.90826	165.469	296.062	2.23343	110350	3
12	10	110352	3.8	43	52	1540	0.3	23	9.4	6.9	<0.2	288	147	5.3	5.4	1.6	OK	1	0	0	8767.39	4929.92	7.70781	30.3922	4.3284	105.483	295.354	0.117123	76.9211	62.9019	0	110352	12
12	10	110353	2.8	29	31	910	0.4	24	9.7	7.6	<0.2	248	152	5.6	4.6	1.8	OK	0	2	0	5887.98	5730.38	8.86146	12.9032	1.73969	37.3148	161.744	13.2081	174.104	193.707	3.41009	110353
12	10	110354	3.7	56	19	1074	0.3	24	9.7	7.2	<0.2	303	154	5.2	5.2	1.6	OK	0	1	0	6454.23	28295.3	7.50821	23.7143	2.29321	99.4205	228.581	2.14464	39.2494	59.6605	3.50754	110354	3
12	10	110355	3.5	45	23	1289	0.4	20	9.5	7.8	<0.2	308	149	5.6	5.4	1.9	OK	0	0	0	7779.47	9024.48	7.35842	18.1395	3.63488	105.358	271.082	2.41502	56.3057	84.0122	0.533534	110355	3
12	10	110356	3.8	40	73	0	0.4	20	9.2	6.1	<0.2	339	153	5.9	5.2	1.4	OK	1	0	0	21622.3	8912.26	7.70993	26.3959	0.254591	29.8258	21.1031	0.0586983	2.01224	79.4995	0	110356	4
12	10	110357	4	40	112	1839	0.1	26	9.2	6.5	<0.2	208	144	5.6	5.5	1.5	OK	2	0	0	13562.4	6116.9	7.57341	36.8836	1.14167	46.4638	97.1947	1.39039	23.5246	92.7337	1.47259	110357
12	10	110358	3.9	42	51	1842	<0.1	25	9.9	8.1	<0.2	216	153	5.6	5.8	1.9	OK	0	0	0	10273.4	7633.03	7.34027	31.982	0.857365	32.9359	80.0419	1.54638	55.6566	104.918	0.670163	110358
12	10	110359	4	42	50	1224	0.1	21	9.5	7.9	<0.2	220	155	5.8	5.7	1.7	OK	0	0	0	8393.91	6842.54	7.39584	28.8939	129.748	3545.49	4597.36	0	835.96	70.0016	1.01112	110359	2
12	10	110360	4	39	26	1396	0.2	18	9.2	8.4	<0.2	212	151	5.1	5.6	1.6	OK	0	0	0	9008.34	7201.63	7.17859	11.5702	0.965252	37.133	73.1231	0.627746	13.8514	69.7708	1.34042	110360	7
12	10	110361	3.8	48	30	1239	0.4	18	9	6.8	<0.2	231	148	6.2	5.2	1.4	OK	1	0	0	7960.19	6855.01	8.14967	26.4463	54.8851	799.804	2035.85	4.64172	449.343	61.6658	0	110361	5
12	10	110362	3.8	45	35	1588	0.4	18	9.2	6.9	<0.2	199	143	5	5.2	1.3	OK	0	0	0	9574.58	2191.91	5.68919	23.219	1.76822	46.5499	164.058	3.41332	48.5229	85.0678	0.908218	110362
12	10	110363	3.5	46	106	1693	0.4	14	9.5	7.2	<0.2	205	143	5	5.2	1.7	OK	1	0	0	8815.58	5555.83	6.69819	25.4144	0.926326	26.7436	83.0389	1.75866	92.8041	112.715	0.514879	110363
12	30	110364	2.2	10	28	522	0.1	23	8.5	7	<0.2	162	142	5.1	4.5	2.3	OK	0	0	0	2249.58	5827.63	7.14331	2.48447	2.25351	39.43	123.733	13.427	198.18	120.073	3.64071	110364
12	30	110365	3.3	43	27	818	<0.1	16	7.2	6.9	<0.2	211	147	4.9	4.6	1.3	OK	0	0	0	5394.03	4264.12	6.08688	24.8744	2.24799	22.4889	33.6606	2.02667	17.886	79.0386	1.0478	110365
12	30	110366	3.3	30	44	1481	<0.1	17	7.1	5.7	<0.2	222	145	4.5	4.4	1.1	OK	0	0	0	10309.5	11054.3	6.10102	18.6047	1.85243	37.9195	99.1779	1.09601	8.34113	71.7036	0.811035	110366	13
12	30	110367	2.6	18	13	1796	<0.1	12	5.2	5.3	<0.2	161	142	3.2	3.4	0.8	OK	0	0	0	11960	6872.47	7.3593	13.3333	1.51214	36.4182	141.27	0.98412	30.8583	128.302	1.32615	110367	5
12	30	110368	3.8	33	47	0	0.2	21	9	7	<0.2	222	148	6	5.2	1.4	OK	0	0	0	26055.9	7987.12	7.33952	23.4536	797.012	13881.3	16761.4	3.25943	3193.13	83.8134	1.60623	110368	8
12	30	110369	4	48	37	1389	0.4	20	9.3	8.4	<0.2	290	149	5.3	5.3	1.4	OK	0	0	0	7273.47	6166.77	9.03666	30.0578	0.2715	1.71377	4.85047	0.690822	0	58.1221	0	110369
12	30	110370	4.1	59	108	1170	0.2	22	9.7	7.7	<0.2	273	152	5.9	5.6	1.5	OK	0	0	0	7442.14	13575.4	6.97524	22.4622	3.77886	73.7509	221.232	5.93984	67.3996	127.497	2.10827	110370	10
12	30	110371	3.2	40	15	915	0.4	17	9.4	7.2	<0.2	269	143	5.3	5.4	2.2	OK	0	0	0	5261.5	5802.7	6.8252	22.8986	1.35741	23.8084	45.4327	5.27303	90.274	168.959	2.18849	110371	10
12	30	110372	3.9	43	68	1488	0.4	18	9.2	7	<0.2	286	142	5.4	5.1	1.2	OK	0	0	0	8430.05	5124.43	6.58831	31.4286	13.9155	199.92	799.273	3.13585	161.686	87.5835	0	110372	10
12	30	110373	3.7	34	51	1206	0.4	17	9.1	6	<0.2	166	148	4.5	5.3	1.6	OK	0	0	0	6478.32	8550.69	7.84233	30.1266	2.68708	33.7793	13.9865	3.29068	9.43754	47.9236	2.22419	110373
12	30	110374	3.7	39	25	1001	0.5	20	9.7	6.5	<0.2	270	155	5.9	5	1.4	OK	0	0	0	4659.12	9084.33	7.4962	6.62252	2.46746	22.9871	37.2984	3.53044	20.6869	56.9157	2.72401	110374
12	30	110375	3.9	38	81	0	0.5	18	9.3	6	<0.2	265	145	5.3	5.4	1.6	OK	0	0	0	22333.1	5236.64	7.52661	33.4112	1.40783	40.987	140.815	0.678429	26.7135	89.4538	1.72315	110375	16
12	30	110376	3.8	40	36	1338	0.3	20	9.5	6	<0.2	227	148	5.9	5.2	1.4	OK	0	0	0	9189.06	6032.11	7.99813	25.5269	2.68725	75.1405	221.563	1.94694	71.7703	70.9216	0.471917	110376	15
12	30	110377	2.1	5	39	522	<0.1	16	6.8	5	<0.2	118	144	3.6	4.1	2	OK	0	0	0	3839.87	6850.03	7.26444	0	3.07542	21.9395	78.2516	7.15011	201.513	111.202	2.62393	110377	5
12	30	110378	1.8	<5	24	362	<0.1	9	5.7	4.1	<0.2	91	145	3.2	3.2	1.5	OK	0	0	0	3189.3	9089.31	6.51899	-5.34351	12.0404	34.7943	139.529	13.4567	324.73	202.871	4.79961	110378
12	30	110379	3.8	48	23	1646	0.3	29	9.1	6.9	<0.2	207	143	5	5.3	1.5	OK	0	0	0	10586.6	6645.55	7.51597	24.7449	0.462007	19.4059	49.3124	1.15413	51.441	387.662	1.27423	110379	7
12	30	110380	4	56	32	1969	0.3	25	10	8.3	<0.2	241	157	6.2	5.9	1.9	OK	0	0	0	12068.5	8029.52	6.97875	23.7852	1.3401	44.2393	109.547	2.08786	25.5468	69.9541	4.38017	110380	11
12	30	110381	4	55	31	1852	0.3	25	10	8	<0.2	224	153	6.2	5.6	1.7	OK	0	0	0	12128.7	6767.74	6.74011	34.2282	0.60503	20.9268	34.1409	0.598491	4.88729	57.1619	0.99312	110381	6
12	30	110382	3.7	41	41	1542	0.5	20	9	5.8	<0.2	207	144	5	5.2	1.5	OK	1	2	0	11454	6219.73	6.34244	23.9892	0.542773	31.8912	35.2688	3.49226	44.517	101.124	1.18933	110382
12	30	110383	4	51	160	1813	0.4	16	9.6	4.8	<0.2	168	152	6.1	5.6	1.6	OK	1	0	0	10490.2	10530	6.34907	31.3539	0.192016	17.3493	18.7532	2.91152	23.0248	57.3006	0.727671	110383
6	0	110392	3.7	49	34	1169	,0.1	20	8.8	6.3	0.2	243	143	4.7	5.5	1.8	OK	1	0	0	8853.93	5999.18	6.99573	22.449	1.57633	20.8328	136.377	8.25548	31.2448	57.1921	0	110392
6	0	110393	4.1	68	178	1511	0.1	24	9.4	6.5	<0.2	272	149	5.5	5.9	1.8	OK	1	1	0	11788.3	5790.25	6.66895	38.0762	5.0116	126.181	413.301	0.465737	73.3645	113.052	2.50521	110393	2
6	0	110394	3.8	39	38	1132	0.1	23	9.2	6.5	<0.2	244	148	5.9	5.4	1.6	OK	0	0	0	9295.27	5606.46	9.39024	35.3403	1.33173	20.0232	50.2536	4.4226	25.6882	77.6508	0.112152	110394	0
6	0	110395	3.8	36	83	3297	0.1	19	9	5.2	<0.2	319	146	5.2	5.3	1.5	OK	0	0	0	12420.5	9810.34	8.65346	39.0411	10.8735	223.011	590.858	1.27966	100.731	81.9227	0.318624	110395
6	0	110397	3.8	20	62	1589	<0.1	21	8.4	5.6	<0.2	218	147	5.1	5.2	1.5	OK	1	0	0	11800.2	6761.41	9.18696	29.0503	0.501312	11.6313	60.8304	3.07073	15.9515	73.5322	0.203768	110397
6	0	110398	3.9	14	107	3584	<0.1	20	8.9	5.5	<0.2	142	148	7.6	5.7	1.8	OK	3	0	0	19768.3	5592.92	8.9161	33.1776	0.0113512	15.1716	28.3147	8.60912	82.0627	270.457	0.112152	110398	0
6	0	110399	3.5	38	108	1097	0.1	18	7.6	5.8	<0.2	270	146	4.6	4.6	1.1	OK	0	0	0	9032.85	5362.7	11.4309	39.5197	1.11965	11.6361	33.9167	0.715476	8.13445	72.757	0	110399	0
6	0	110400	3.9	21	353	1211	0.1	21	8.9	7.3	<0.2	220	146	6.3	5.8	1.8	OK	2	0	0	11084.5	4865.51	9.24195	32.1168	0.463709	23.0601	0	1.87181	41.1062	100.741	0	110400	0
6	0	110401	3.9	35	48	1042	<0.2	19	8.8	5.1	<0.2	234	146	5.5	5.3	1.5	OK	0	0	0	8794.28	4691.39	11.3824	31.9588	2.47893	49.8479	231.821	0.526154	32.1235	63.468	0	110401
6	0	110402	3.5	26	82	873	0.1	25	8.5	4.8	<0.2	210	147	6.1	5.1	1.6	OK	2	0	0	8197.87	4840.36	8.5501	21.7252	0.796897	18.8537	60.5757	1.45588	20.99	62.0137	0.531032	110402	0
6	0	110403	3.3	15	196	974	<0.1	20	9.3	6.2	<0.2	195	146	5	5.7	2.4	OK	0	0	0	8042.8	6204.25	8.7604	41.3793	1.98989	33.4173	142.816	8.07823	56.8736	122.171	0.360363	110403	1
6	0	110404	3.8	36	64	1220	0.1	24	9.4	6.5	<0.2	255	149	6.3	5.5	1.7	OK	0	0	0	9987.11	5445.89	8.67771	31.8707	0.205961	4.12871	0	1.56198	15.0301	80.4231	0	110404	6
		**110405																			8531.86	18353.5	8.63253	25.1928	0.97746	3.23104	0	2.95553	4.62363	71.8005	0	**110405
6	0	110406	3.8	28	133	1769	0.2	22	9.2	7.3	<0.2	282	149	6.5	5.4	1.6	OK	2	0	0	11191.9	8309.09	7.89284	35.6502	3.2854	37.2544	75.6363	6.12834	16.024	109.074	0	110406
6	0	110407	3.7	33	141	1329	0.1	21	9	6.5	<0.2	352	147	5.1	5.3	1.6	OK	1	0	0	12134.2	5948.88	8.15787	31.477	0.311041	21.4459	0	0.479516	15.7954	61.0413	0	110407
6	0	110408	3.8	26	123	1204	0.1	22	9.2	5.7	<0.2	301	148	5.6	5.5	1.7	OK	1	0	0	9569.62	7823.51	7.72495	31.8284	2.92721	68.2876	239.158	0.0905713	39.1269	91.1177	0.279789	110408	4
6	0	110409	3.8	25	199	1430	0.1	27	9.6	5.6	<0.2	301	153	6.9	5.5	1.8	OK	2	0	0	10297.2	7744.19	10.459	29.2348	0.962142	5.99378	0	2.36432	0	62.3698	0.695468	110409	2
6	0	110411	3.4	36	623	1093	<0.1	26	9	7.1	<0.2	268	145	6.4	4.8	1.4	OK	2	1	0	9032.85	8837.23	9.66396	30.563	0.976216	24.3083	154.224	8.13753	19.6018	66.1519	0	110411
6	3	110412	3.7	35	29	1195	0.2	20	9.4	6.7	<0.2	202	144	4.7	5.7	1.9	OK	0	0	0	10917.5	5561.96	8.24201	31.2349	0.484713	11.8735	0	0	5.32519	78.9438	0.127915	110412
6	3	110413	3.7	51	36	1308	0.1	29	9.3	8.4	<0.2	244	147	5.2	5.3	1.6	OK	0	1	0	10512	8860.45	7.76297	28	1.2628	29.0657	138.161	2.24053	17.057	61.6576	0	110413
6	3	110414	3.2	38	33	1146	0.1	25	8.9	6.7	<0.2	241	146	5.4	4.9	1.7	OK	1	0	0	9486.12	10576.4	7.03575	19.4805	3.76324	105.079	309.999	3.11837	69.3296	81.2379	1.74799	110414	2
6	3	110415	3.8	37	56	1078	0.1	21	9.2	7.7	<0.2	236	145	5.7	5.4	1.7	OK	0	0	0	7899.66	4925.48	8.3732	37.4194	0.780788	21.6983	3.15342	1.58284	16.4797	88.5805	0.233088	110415	2
6	3	110416	3.6	33	33	1146	0.1	26	9.1	8.3	<0.2	262	143	5.2	5	1.4	OK	0	1	0	9509.98	5842.48	8.3137	22.8412	0.440966	10.6903	0	0	7.36069	62.5664	0.158774	110416	2
6	3	110417	3.7	29	73	1172	0.1	19	9.1	8.2	<0.2	289	145	5.9	5.3	1.6	OK	2	1	0	10726.7	4975.78	8.13878	29.3023	3.40677	121.689	407.157	0.19862	59.3882	107.604	0.346486	110417
6	3	110418	3.3	16	140	934	<0.1	23	8.5	8.3	<0.2	261	142	7.1	5.1	1.8	OK	3	0	0	7828.09	5349.16	8.90179	17.0347	1.61799	41.3358	190.946	11.9375	24.486	147.146	1.8055	110418	2
6	3	110419	3.7	62	275	1964	<0.1	19	8.9	7.8	<0.2	294	144	6.1	5.2	1.5	OK	2	1	0	15665	5219.54	8.67692	20.904	0.085412	12.2771	0	0.100206	0.63313	51.6862	0.0273593	110419	2
6	3	110420	3.7	24	53	1344	<0.1	18	9.2	6.3	<0.2	227	147	6.2	5.3	1.5	OK	2	0	0	11358.9	7227.65	8.72396	27.5	0.415141	7.9864	7.45703	0	0	66.896	0	110420	2
6	3	110421	3.9	28	66	1241	<0.1	20	9.3	6.2	<0.2	239	150	6.7	5.5	1.6	OK	2	0	0	8973.21	6550.54	9.89378	26.1905	0.287925	12.662	0	1.80345	4.50253	81.7834	0	110421
6	3	110422	3.9	34	109	1112	<0.1	22	9.5	6.3	,0.2	287	149	6.7	5.6	1.7	OK	1	0	0	9700.83	7167.68	9.40296	35.7143	0.927838	13.7264	0	1.8674	0	71.3458	0.46983	110422
6	3	110423	4	<5	109	2953	<0.1	20	9.6	7.4	<0.2	278	145	HEM	5.6	1.6	OK	3	0	0	16130.2	3787.94	7.96599	34.25	0.320648	19.7817	18.2718	2.20404	1.95886	73.0393	0	110423	7
6	3	110424	3.7	37	53	967	0.1	18	9.2	5.6	<0.2	233	149	6.4	5.3	1.6	OK	2	1	0	8985.14	6347.41	6.84705	25.5132	0.907772	22.2526	22.928	0.432302	9.03982	54.9787	0	110424	1
6	3	110425	3.3	30	54	1058	<0.1	23	9.2	6.2	<0.2	194	148	5.3	4.9	1.6	OK	0	0	0	8794.28	6718.85	8.16542	19.8758	0.429106	5.32884	38.6302	0.038147	9.54091	43.8816	0.161931	110425	3
6	3	110426	3.8	30	67	1140	<0.1	20	9.3	5.8	<0.2	254	150	6.6	5.5	1.6	OK	2	0	0	8042.8	3691.21	5.38252	36.8653	0.696531	5.20722	19.6172	1.83511	0	69.4703	0	110426
6	3	110427	3	14	86	1167	0.1	22	9.3	4.3	<0.2	185	150	5	5.6	2.6	OK	1	0	0	9903.61	4968.04	7.34397	17.2956	5.91527	152.553	555.833	5.44044	176.484	190.76	0	110427	2
6	3	110428	3.9	23	206	1577	<0.1	23	9.6	6.3	<0.2	317	151	6.9	5.6	1.7	OK	2	0	0	10130.3	8510.29	8.27183	27.8689	1.32085	46.9592	102.092	4.74614	32.1531	95.2865	0	110428	2
6	3	110429	3.7	31	85	>4000	<0.1	18	8.9	6	<0.2	249	148	6.1	5.4	1.8	OK	2	0	0	18587.4	6734.33	7.53718	33.3333	0.456967	0.0238368	7.89523	1.08249	0	79.4917	0	110429	5
6	3	110430	3.7	38	95	1110	<0.2	25	9.4	6.5	<0.2	239	145	5.5	5.2	1.5	OK	1	1	0	9390.7	10733.1	7.38568	28.25	1.41876	28.5047	97.7815	0.850027	25.9215	59.2571	0	110430
6	3	110431	3.5	33	74	1271	<0.1	23	9	6.2	<0.2	201	145	7.1	5.2	1.6	OK	2	0	0	9760.48	5422.67	6.18682	27.027	0.564908	33.3224	143.899	6.39089	24.7867	53.9419	0	110431
6	10	110432	3.7	21	33	1306	0.2	19	9	6.8	<0.2	221	143	5.3	5.3	1.6	OK	0	0	0	10166	5393.65	6.53092	25.0633	3.27731	23.6596	170.357	26.0981	38.3848	183.956	0.0961141	110432
6	10	110433	2.7	15	18	920	<0.1	15	6	5.5	<0.2	163	145	3.6	3.5	0.9	OK	0	0	0	9462.27	5037.69	6.92829	27.933	0.588024	24.8472	116.285	0.566349	16.1932	54.8804	0.173926	110433	2
6	10	110434	3.2	29	40	880	0.1	23	9.5	5.8	<0.2	232	148	4.7	5.5	2.3	OK	0	0	0	8686.93	8301.35	6.66982	12.2581	6.74737	204.396	680.783	4.2877	118.889	131.995	1.06833	110434	3
6	10	110435	3.6	31	34	1007	<0.1	20	9	8.4	<0.2	296	146	4.9	5.1	1.5	OK	1	0	0	10392.7	5856.02	8.08422	27.6423	0.152792	9.92362	0	0	11.3136	86.1139	0	110435	2
6	10	110436	3.6	13	273	0	<0.1	21	7.2	8.1	<0.2	325	146	7.8	5.3	1.7	OK	3	0	0	31052.5	5649.02	8.47103	25.6	2.99016	75.0067	238.763	10.9466	57.5683	80.1224	0.728525	110436
6	10	110437	3.6	268	369	3022	<0.1	22	8.8	9.1	<0.2	301	144	7.2	5.3	1.7	OK	3	0	0	13291.2	6838.8	8.30359	36.7442	2.06923	41.1294	137.996	1.61006	18.9088	78.4428	0	110437
6	10	110438	3.5	35	34	1190	0.2	20	8.9	6.4	0.2	250	143	5.7	5.1	1.6	OK	0	0	0	9533.84	6413.18	6.84502	36.3196	0.909767	14.1592	0	0.566349	4.53612	78.4056	0	110438	9
6	10	110439	3.3	26	29	1031	<0.1	16	7.6	5.6	<0.2	196	144	4.9	4.5	1.2	OK	0	0	0	10619.3	4790.06	6.47462	31.8538	1.21913	21.2845	111.095	2.75019	45.9912	64.798	3.04557	110439	3
6	10	110440	3	21	110	1273	<0.1	18	7.3	5.7	<0.2	202	138	5.3	4.2	1.3	OK	2	1	0	10559.7	5743.81	6.92436	28.1501	0.864283	22.7252	41.1132	0	11.3125	86.252	0	110440	4
6	10	110441	3.6	32	50	1212	<0.1	19	9	6.4	<0.2	256	148	6	5.2	1.6	OK	2	0	0	10178	6902.64	7.39231	24.8677	0.291247	7.57375	37.7287	4.81262	0	66.5487	0	110441
6	10	110442	4	34	42	1104	<0.1	20	8.8	5.7	<0.2	267	143	5.5	5.3	1.4	OK	0	0	0	10714.7	6128.8	7.14575	22.8792	1.21506	33.1138	106.521	1.47042	14.8138	60.228	0	110442	5
6	10	110443	4	11	97	>4000	<0.1	21	9.6	7	<0.2	283	150	7.7	5.6	1.5	OK	3	0	0	20436.3	4008.48	5.42826	15.2866	0.635235	19.5385	7.89523	2.10818	5.61869	67.7247	0	110443	5
6	10	110444	4.1	40	91	1026	<0.1	18	9.7	6.7	<0.2	245	150	6.3	5.7	1.7	OK	0	0	0	10643.2	4314.15	6.58868	28.266	13.7052	428.66	1064.91	3.35141	163.291	60.1142	0	110444	5
6	10	110445	3.8	19	255	1822	<0.1	20	9.2	6.2	<0.2	189	146	6.9	5.5	1.7	OK	2	1	0	10178	7504.3	8.25785	24.6032	5.16756	180.444	429.526	3.38507	61.919	85.8129	0	110445
6	10	110446	3.8	28	49	1465	<0.1	19	9	7.1	<0.2	263	148	5.9	5.3	1.5	OK	1	0	0	11024.9	7297.3	7.513	19.7183	2.20237	42.6736	127.913	0.191142	19.3497	66.5638	0	110446
6	10	110447	3.8	28	100	1282	0.1	22	9.6	6.7	<0.2	254	152	6.6	5.5	1.8	OK	1	0	0	9724.69	5314.33	6.56812	24.6193	0.598835	11.5902	0	0.14134	0	71.8628	0.546201	110447	6
6	10	110448	3.8	16	75	1208	<0.1	22	9.4	7.1	<0.2	310	147	7.1	5.3	1.5	OK	3	0	0	8937.42	7749.99	6.36404	25.072	1.69106	17.951	47.9058	1.37849	0	61.8	0	110448	2
6	10	110449	3.6	21	134	1228	0.2	19	8.7	6	<0.2	287	138	6.4	5	1.4	OK	2	0	0	8889.71	6691.77	6.4	25.0696	0.719827	0	17.0404	0.758383	0	46.789	0	110449	3
6	10	110450	3.6	34	34	1177	0.1	20	8.9	6.2	<0.2	267	143	5.6	5.1	1.5	OK	0	0	0	10142.2	7256.67	6.65566	24.3968	55.2363	1655.47	2950.99	1.67681	401.463	65.3684	0.989898	110450
6	10	110451	3.3	43	82	1164	<0.2	29	9	5.7	<0.2	140	147	6.1	4.9	1.7	OK	2	0	0	10977.2	5465.23	7.49716	19.8511	2.117	43.9335	0	5.26831	119.295	215.275	1.26986	110451
6	30	110452	3.6	35	147	1168	0.1	22	9.1	7.4	<0.2	248	145	5.9	5.2	1.6	OK	0	0	0	8627.29	7045.8	8.06242	21.9136	8.2511	105.045	534.017	45.7369	136.454	50.1086	3.89777	110452
6	30	110453	3.6	30	38	1349	<0.2	23	9.2	7.5	<0.2	258	144	5.6	5.1	1.5	OK	0	0	0	10977.2	5455.56	7.86789	29.156	2.97854	53.9326	314.461	18.6935	53.9835	89.0707	2.8667	110453
6	30	110454	2.9	24	42	986	<0.1	15	6.2	5.9	<0.2	156	144	3.7	3.8	0.9	OK	0	0	0	12563.6	6995.5	7.98117	30.8252	1.82564	46.7955	189.311	0.0440467	38.306	57.8806	0.389881	110454	5
6	30	110455	3.8	27	32	1254	0.1	26	9	7.3	0.2	222	143	5.4	5.2	1.5	OK	1	0	0	11609.4	5755.42	5.92688	17.0347	3.82733	95.1781	311.683	1.63009	54.3016	45.3344	0.455469	110455
6	30	110456	3.6	38	34	1476	,0.1	23	9.2	8.2	<0.2	235	145	5.8	5.1	1.5	OK	0	0	0	11645.1	5962.42	6.01252	19.4842	1.65714	25.4788	48.4682	1.02988	22.1161	54.547	0.561346	110456
6	30	110457	3.7	32	40	1925	0.2	23	9.1	7.2	<0.2	244	143	6.1	5	1.3	OK	0	0	0	14245.5	6297.11	9.75609	21.7877	1.23358	16.836	48.1827	0.100206	22.1513	71.2525	0.261966	110457
6	30	110458	3.5	24	44	2345	<0.1	20	8.7	6	<0.2	242	141	6.1	4.9	1.4	OK	1	0	0	17239.5	5244.69	6.15355	15.3061	1.19209	25.431	88.3193	0.312404	22.0985	61.8994	0.247578	110458	8
6	30	110459	3.5	83	239	2793	0.1	22	9.2	7.3	<0.2	262	144	6.8	4.9	1.4	OK	3	0	0	18730.5	4877.12	7.8198	22.9651	214.062	4209.56	8016.91	4.01435	1385.52	64.0842	0.816575	110459	8
6	30	110460	3.6	20	97	>4000	,0.1	20	8.5	6	<0.2	285	142	6.1	4.9	1.3	OK	2	0	0	23179.8	4112.95	7.8489	26.8786	1.83285	32.0091	88.9779	0	31.5424	69.2108	0.304583	110460	11
6	30	110461	3.9	41	41	1907	<0.2	18	9	5.9	<0.2	168	145	6.3	5.6	1.7	OK	0	0	0	14114.3	5931.47	8.10063	21.6617	5.23641	166.533	497.718	0.949525	71.6071	68.2136	0	110461
6	30	110462	3.5	30	31	1151	0.1	23	9	7.4	<0.2	280	143	6	4.8	1.3	OK	0	0	0	9712.76	11013.7	7.34466	21.3415	3.43605	86.4661	295.346	0	36.6631	77.3891	0.591427	110462
6	30	110463	3.6	32	23	1402	0.1	21	8.9	6.4	<0.2	241	147	6.1	5.3	1.6	OK	0	0	0	9617.34	5004.8	6.77647	16.0959	1.159	36.396	197.968	1.92769	20.8633	50.619	0	110463	9
6	30	110464	3.4	24	43	1196	0.1	27	8.9	6.6	<0.2	257	145	5.8	4.8	1.4	OK	1	2	0	9533.84	7194.76	6.52879	25.2366	2.19004	65.2965	240.404	0	26.3339	60.7244	0	110464	9
6	30	110465	3.3	28	68	1157	0.1	20	8.7	5.7	<0.2	296	141	5.5	4.8	1.5	OK	0	0	0	10762.5	5536.81	6.8267	16.5698	0.977287	28.8213	111.577	1.65269	15.0197	68.0124	0	110465	8
6	30	110466	3.8	23	268	1391	0.1	20	9	6.1	<0.2	286	146	6	5.3	1.4	OK	2	0	0	14281.3	6726.59	5.66066	27.3713	8.24374	230.746	654.559	1.35326	88.2602	66.0897	0	110466
6	30	110467	3.6	27	49	1918	0.1	22	8.7	6.1	<0.2	270	143	6.3	5	1.4	OK	2	0	0	16941.3	4453.44	7.57807	19.1176	1.953	42.0266	156.904	0.191142	19.1737	69.463	0.117418	110467	8
6	30	110468	3.7	22	36	2268	0.1	22	9.1	6.9	<0.2	262	148	6.6	5.3	1.6	OK	2	0	0	18587.4	6109.45	8.20537	9.09091	10.1365	319.234	804.856	2.32938	115.164	64.3324	0.941281	110468	8
6	30	110469	3.5	21	50	1642	0.1	19	8.8	6	<0.2	260	145	6.8	5	1.4	OK	1	0	0	14710.7	5915.99	6.19569	16.1616	3.54162	27.9266	41.2905	0.66615	20.8363	69.2266	0	110469	5
6	30	110470	3.6	24	193	1640	0.2	21	8.7	6.1	<0.2	160	144	6.9	4.9	1.4	OK	2	2	0	13625.2	2941.97	5.60167	16.6144	5.85944	182.242	497.561	0.526486	72.9911	77.1631	0	110470
6	30	110471	3.4	27	59	1483	0.1	19	8.7	5.7	<0.2	114	140	6	4.8	1.4	OK	1	1	0	11967.2	4530.58	7.59322	13.1673	0.583247	27.6923	36.4829	2.72981	13.7242	48.907	0	110471
3	0	110480	3.9	23	167	1812	0.1	23	9.9	6.9	<0.2	284	141	6.9	5.2	1.3	OK	3	0	0	11141.6	3978.44	7.42506	24.6246	1.94193	49.2514	179.565	5.09132	27.5681	74.0274	0.644915	110480
3	0	110481	3.6	48	46	1314	0.1	16	9.4	7.9	0.2	240	139	5.4	4.9	1.3	OK	1	0	0	11505.8	3849.75	7.26037	28.0519	2.73559	54.7536	138.383	0.0180956	27.8933	74.8093	1.4	110481	0
3	0	110482	3.9	51	52	1256	0.2	14	9.5	6.6	0.2	278	141	5.1	5	1	OK	1	0	0	10766	4194.31	6.24034	34.8718	0.546724	26.6251	60.1507	0.190755	0	59.3952	0.597106	110482	0
3	0	110483	3.6	60	43	1064	,0.1	17	9.4	7.2	0.2	322	142	5.5	4.9	1.3	OK	2	0	0	8967.54	4590.08	6.67948	26.4798	2.11264	40.2861	137.104	1.22922	10.0542	62.8123	1.00477	110483	4
3	0	110484	3.4	61	56	824	<0.1	27	8.9	6	<0.2	199	147	5.6	5	1.6	OK	1	0	0	8000.05	4415.72	6.59527	35.6234	23.9055	511.972	1316.4	2.98814	237.167	155.764	1.3322	110484
3	0	110485	3.6	49	51	2835	0.1	20	8.8	7.5	<0.2	218	147	6	5.2	1.6	OK	2	0	0	19234.4	4444.78	6.96918	26.5537	0.927815	22.9437	70.387	1.84219	14.6685	69.9892	0.803562	110485
3	0	110486	3.8	38	37	1032	<0.1	19	8.9	5.1	<0.2	209	145	5.1	5.1	1.3	OK	1	0	0	10686.3	3195.21	6.71185	36.213	0.809533	12.1647	78.7284	2.87631	0	70.8716	0.957128	110486	0
3	0	110487	3.5	39	52	1006	<0.1	15	8.7	6.4	<0.2	257	148	5.5	5	1.5	OK	0	0	0	9855.37	2947.5	6.14597	20.0669	10.4412	250.698	649.547	0.380598	128.426	49.2799	0.198085	110487	0
3	0	110488	3.7	50	36	971	0.1	19	9.1	5.9	<0.2	208	142	5.3	5.1	1.5	OK	1	1	0	9411.46	3455.36	7.09307	36.1979	3.82537	76.3342	225.781	0.0472509	52.3511	76.7873	0.991557	110488	0
3	0	110489	3.7	42	150	1526	<0.1	20	9	5.8	<0.2	197	146	5.1	5.3	1.6	OK	2	0	0	14260.3	2875.55	6.92491	38.9646	0.634157	15.7494	3.22735	1.97524	26.9986	164.381	0	110489
3	0	110490	3.6	32	135	1503	<0.1	28	10.5	6.1	<0.2	230	145	6.5	5.3	1.7	OK	2	0	0	13053.8	5863.18	6.82656	37.0277	0.779581	18.3918	62.7963	5.21133	12.9317	94.9988	0	110490	2
3	0	110491	3.8	25	66	1038	<0.1	23	9.1	4.8	<0.2	216	148	6.3	5.3	1.5	OK	2	0	0	9969.19	3278.23	6.12265	30.3468	10.3247	231.698	623.967	3.47543	161.788	73.4145	0.0733268	110491	0
3	0	110492	3.7	42	35	1128	<0.1	29	8.7	5.6	<0.2	178	144	5.1	5.4	1.6	OK	0	0	0	11244	3845.59	6.96583	32.8691	3.19958	59.8903	190.712	10.5829	57.0464	72.1943	1.3857	110492	0
3	0	110493	3.7	46	26	1168	0.1	20	8.6	5.6	<0.2	265	143	5.2	5	1.4	OK	1	0	0	9582.19	4065.62	6.34241	31.0145	41.8023	896.556	1925.31	3.97806	449.567	76.3243	0	110493
3	0	110494	2.3	10	43	765	0.1	10	5.6	4.1	<0.2	198	143	3	3.5	1.2	OK	1	0	0	9456.99	4248.28	6.48552	38.8372	1.56712	15.6895	7.62356	1.85845	23.0816	104.693	0	110494
3	0	110495	3.6	29	73	979	<0.1	22	8.8	5.4	<0.2	273	143	5.5	5.1	1.5	OK	2	0	0	10071.6	5557.36	6.54889	38.2114	3.07171	57.0002	134.689	3.14897	35.9973	63.2322	0	110495	0
3	0	110496	3.5	45	37	1026	0.1	22	8.9	6.6	<0.2	302	144	4.7	4.9	1.5	OK	0	1	0	11915.6	5151.91	7.08997	33.4247	2.61277	23.723	94.3776	0.931245	20.9769	74.7167	0	110496	0
3	0	110497	3.7	46	49	1145	<0.1	24	9	6.1	<0.2	261	144	4.8	5.1	1.4	OK	0	0	0	8489.49	7554.19	6.11013	41.573	0.3715	16.7666	18.6841	1.34684	0	83.4264	0.221068	110497	0
3	0	110498	3.3	51	76	>4000	0.1	26	9	9.7	0.2	368	144	5.5	4.6	1.4	OK	2	2	0	20088.1	3891.26	7.45768	29.9414	0.356043	38.1821	65.4855	1.05273	5.3292	66.8151	0.514007	110498
3	0	110499	3.8	42	96	1151	<0.1	28	9.3	6.1	<0.2	297	144	5.2	5.1	1.3	OK	1	1	0	21601.9	5687.44	7.33577	37.4408	3.58425	87.2507	204.642	0.917685	61.1456	57.8219	0	110499
3	3	110500	3.7	62	34	1322	0.1	15	9.2	6.5	<0.2	173	140	5.7	5	1.2	OK	1	1	0	24242.6	4068.39	7.3509	33.9196	2.25195	47.2846	158.095	3.68046	16.5878	72.43	1.53437	110500
3	3	110501	3.8	58	29	1072	0.2	17	9.1	6.6	0.3	264	144	6.1	4.9	1.1	OK	1	0	0	8933.4	3300.37	6.67452	23.3974	6.08097	101.521	313.263	9.4896	59.8749	59.6247	3.75473	110501
3	3	110502	3.5	47	34	1335	0.2	17	9.5	7.7	0.3	268	143	5.2	4.9	1.4	OK	1	0	0	10754.6	3672.62	7.1433	29.9465	2.2662	35.6011	112.785	2.54199	20.9189	61.8066	1.37858	110502	1
3	3	110503	3.7	51	55	3771	0.2	23	9.1	5.6	<0.2	210	146	5.5	5.1	1.3	OK	1	0	0	19006.8	3272.7	7.34259	32.1739	5.50295	52.1721	340.573	2.62668	78.1874	82.0912	3.59726	110503	2
3	3	110504	4	56	51	1392	0.1	20	9.4	6.8	<0.2	215	142	5.5	5.3	1.3	OK	1	0	0	10219.6	3513.48	7.07286	33.5766	3.17439	55.4821	200.149	2.8592	45.5239	79.9026	0	110504	4
3	3	110505	3.5	47	43	1117	0.1	25	9	6.3	<0.2	268	146	5.6	5.1	1.6	OK	2	0	0	9855.37	3709.98	5.68166	30.4225	4.85094	82.5603	293.332	1.67626	55.8975	81.7084	1.9832	110505
3	3	110506	3.5	33	140	2552	0.1	23	8.6	5.9	<0.2	228	145	6.2	4.9	1.4	OK	2	0	0	14954.7	4588.7	6.75017	22.9299	2.17735	21.3254	109.48	3.33919	9.03611	68.6581	0.865598	110506	0
3	3	110507	3.7	31	68	3372	<0.1	23	8.8	5	<0.2	185	150	6.5	5.3	1.6	OK	2	0	0	18961.2	3826.22	7.3762	31.9885	0.724051	13.2582	110.52	5.91977	0	76.7427	1.13212	110507	1
3	3	110508	3.5	36	53	1433	<0.1	21	8.9	5.5	<0.2	211	147	6.4	5.1	1.6	OK	2	0	0	11870	2972.41	7.55453	32.1526	0.98206	10.8851	56.3983	1.28322	3.05272	73.8344	1.18221	110508	0
3	3	110509	3.8	27	72	1217	<0.1	21	8.8	5.7	<0.2	205	146	6.8	5.2	1.5	OK	2	0	0	11380.6	2208.55	8.86549	28.5285	16.6627	32.9309	22.496	5.06672	25.1805	74.8145	0	110509
3	3	110510	3.9	49	58	2577	<0.1	18	8.9	7.9	<0.2	227	147	5.4	5.3	1.4	OK	1	0	0	15717.3	4112.67	5.72878	33.3333	5.77803	123.964	436.892	1.83148	80.7543	60.5683	0.372594	110510
3	3	110511	3.1	41	24	948	0.1	19	8.9	6.2	<0.2	180	145	5.1	5	1.9	OK	0	0	0	8341.52	4513.97	5.77566	32.659	4.7804	95.6678	304.191	1.43585	96.9872	55.87	0	110511	0
3	3	110512	3.4	24	192	1803	0.1	17	8.9	7.2	<0.2	251	142	5.9	5	1.6	OK	2	0	0	13110.7	3487.19	7.26942	24.6499	0.700251	14.7595	95.1342	0.422403	11.9923	52.3844	0	110512	0
3	3	110514	3.5	39	37	998	<0.1	18	9.2	5.4	<0.2	312	144	5	5.2	1.6	OK	1	0	0	9286.25	4096.06	7.05624	38.2979	0.712901	9.77341	16.2081	2.85085	79.9299	300.822	0	110514
3	3	110515	3.6	44	50	1904	0.1	16	8.7	7.1	<0.2	291	143	4.9	5.1	1.4	OK	0	0	0	15580.7	3506.56	6.7617	37.6923	1.92407	18.293	23.1514	1.33735	22.1216	85.2427	0	110515	0
3	3	110516	3.8	44	74	1379	0.1	20	9.3	7.1	<0.2	266	146	5.5	5.5	1.7	OK	0	0	0	11927	2885.23	6.25833	42.4942	2.51448	32.585	140.978	0.289563	46.1072	114.406	0	110516	2
		*110517																			22284.9	3945.23	7.48685	31.6195	10.2503	227.951	689.213	2.51781	191.752	68.3509	0	*110517
3	3	110518	3	36	148	1805	<0.1	20	8.5	6.2	<0.2	120	149	8.3	5.2	2.3	OK	3	0	0	13520.5	4414.34	7.1121	38.961	3.67434	90.1844	275.03	10.6041	108.362	108.469	1.47326	110518
3	10	110520	3.3	58	28	1252	0.1	26	9.2	9.4	<0.2	218	144	5	4.7	1.4	OK	1	1	0	9377.31	4515.36	6.04454	26.0274	0.0380692	11.6907	68.1458	1.61081	14.3118	113.593	1.0951	110520
3	10	110521	3.9	59	33	1223	0.2	22	9.3	6.4	0.3	289	144	5.2	5.1	1.2	OK	0	0	0	9866.75	4758.91	6.72668	38.0208	0.912466	26.8226	130.089	1.87376	3.61588	84.826	1.09973	110521	2
3	10	110522	3.5	65	38	1101	<0.1	19	9.2	6.2	<0.2	221	142	5.3	4.8	1.3	OK	0	0	0	8204.93	3867.73	7.28936	19	1.74623	14.9863	77.7553	1.34169	32.3678	41.9532	1.37842	110522	2
3	10	110523	3.5	57	28	1112	0.2	21	9.3	6.7	0.3	256	146	5.2	4.8	1.3	OK	0	0	0	8819.57	4543.03	7.35745	30.2395	0.589771	19.8168	66.3367	1.22982	0	72.3494	0.0853718	110523	2
3	10	110524	3.5	25	118	1232	<0.1	19	9.1	7.4	<0.2	250	146	5.9	5	1.4	OK	2	0	0	10322	4112.67	6.30625	39.0428	1.96332	31.49	118.132	5.78498	41.227	121.434	2.03391	110524
3	10	110525	4	39	31	1210	<0.1	23	9.2	5.9	<0.2	190	149	5.1	5.6	1.6	OK	0	0	0	11505.8	4372.82	6.2281	37.2032	4.61864	79.4522	291.132	1.30691	65.6768	80.6603	1.77313	110525
3	10	110526	2.4	<5	18	935	0.2	32	<4.0	6.1	<0.2	142	157	7.3	4.8	2.4	OK	2	0	0		5549.06	6.47576									110526	1
3	10	110529	3.8	11	59	926	HEM	31	9.5	6.2	<0.2	186	147	HEM	5.7	1.9	OK	3	2	0	9126.9	4706.32	6.28396	24.0506	1.11954	27.9827	67.528	6.14886	18.7386	71.002	0	110529
3	10	110530	3.5	46	32	1053	<0.1	21	9	6.7	<0.2	193	147	5.1	5.1	1.6	OK	0	0	0	9661.87	3675.39	5.79761	33.6788	2.43481	20.2199	16.1722	8.89067	46.557	105.75	0.093082	110530	1
3	10	110531	3.7	15	200	0	<0.1	23	9.2	7.4	<0.2	219	151	7.5	5.6	1.9	OK	3	0	0	33371.3	3797.16	6.23198	26.4305	1.46923	33.2461	64.9561	3.29598	23.1161	107.346	0	110531	6
3	10	110532	3.8	43	51	1223	<0.1	31	8.7	4	<0.2	228	142	5.8	5.3	1.6	OK	2	1	0	11813.1	4541.65	7.11004	38.9706	0.323147	12.988	7.62356	2.16227	3.15923	244.637	0	110532	6
3	10	110533	3.4	36	17	0	0.1	17	9	7.2	<0.2	218	147	5.8	5	1.5	OK	1	0	0	28340.3	4291.18	5.93149	27.0655	0.746562	13.4075	0	3.08951	0	126.045	0	110533
3	10	110534	3.6	38	27	1172	0.1	18	8.7	7.5	<0.2	236	149	5.6	5	1.4	OK	0	0	0	9741.54	3600.66	6.88129	16.8675	0.378869	12.728	0	1.19363	0	81.7556	0	110534
3	10	110535	3.5	36	39	1129	0.1	19	9	7.1	<0.2	307	147	5.1	4.9	1.5	OK	0	0	0	9411.46	2161.5	5.56256	32.7128	2.57248	48.9118	155.123	0.289563	42.3711	85.9993	0	110535	5
3	10	110536	3.6	34	37	2984	0.1	22	9.3	6.9	<0.2	320	147	5.3	4.9	1.3	OK	1	0	0	16548.2	3042.99	7.11113	18.9655	4.44407	94.4293	266.434	3.9772	74.09	50.3495	0	110536	3
3	10	110537	3.7	42	33	1855	0.2	20	9.9	6.8	<0.2	329	152	5.8	5.3	1.6	OK	1	0	0	13019.7	3144	7.01674	34.2169	2.49004	41.925	144.705	4.52908	47.8894	65.6132	0.093082	110537	2
3	10	110538	3	38	51	925	0.2	19	8.4	6.3	<0.2	172	145	5.3	4.5	1.6	OK	1	1	0	7157.75	3586.82	6.40524	27.9202	2.13196	50.496	98.6784	3.46012	37.8057	102.671	1.30275	110538
3	10	110539	3.4	44	49	1133	0.1	19	8.5	6.4	<0.2	179	144	5.7	4.8	1.4	OK	1	0	0	10265.1	4215.07	7.56476	27.7286	0.253475	24.5489	114.94	2.93177	13.8849	54.9652	0.71828	110539
3	30	110540	3.4	35	22	1104	<0.1	20	8.5	6.1	<0.2	236	143	5.1	5.1	1.6	OK	0	0	0	10253.7	3923.09	6.7789	28.1337	2.98449	65.9482	195.392	4.06962	41.1572	94.2052	0.837398	110540
3	30	110541	3.5	39	34	1213	<0.1	24	8.8	6.7	<0.2	268	144	5	5	1.5	OK	0	0	0	11061.9	4677.26	8.2274	33.9674	0.738847	26.8391	43.4404	1.25698	5.3292	74.9531	1.18201	110541
3	30	110542	3.3	34	68	1200	<0.1	19	9	6.7	<0.2	248	145	5.7	5	1.7	OK	1	0	0	12393.6	3830.37	6.51198	27.8592	0.34892	13.8681	47.9569	2.06572	0	63.4579	1.18248	110542	4
3	30	110543	3.6	40	32	1169	<0.1	25	9	5.6	<0.2	240	141	5.4	5.2	1.6	OK	1	1	0	11870	2973.8	6.06029	31.8919	0.0186995	8.15402	23.6486	0	0	57.4562	0.246037	110543	6
3	30	110544	3.5	36	46	1015	<0.1	24	9.3	7.8	<0.2	286	147	5.8	5	1.5	OK	2	1	0	10447.2	4256.58	6.69082	23.6422	0	0.571627	0	1.11575	0	50.0369	0.210165	110544	3
3	30	110545	3.6	32	18	1187	<0.1	26	8.6	6.3	<0.2	245	143	5	5.3	1.7	OK	0	0	0	11858.7	3388.94	6.57632	23.6025	0	8.96679	20.7287	0.361055	5.5516	104.493	0.41975	110545
3	30	110547	3.8	41	40	1092	0.1	27	9.1	7.2	<0.2	258	143	5.7	5.2	1.4	OK	0	0	0	10447.2	4704.94	6.6054	37.6712	0.1718	0.856322	0	0.777696	0	86.3775	0.701775	110547	2
3	30	110548	3.9	37	32	1192	0.1	29	8.8	7.8	<0.2	183	148	5.7	5.4	1.5	OK	1	0	0	12109.1	4017.19	6.43541	15.4122	6.50659	127.562	422.398	2.0413	81.7536	56.0431	0.928768	110548	3
3	30	110549	3.7	32	62	1810	<0.1	18	9	5.4	<0.2	180	143	5.4	5.2	1.5	OK	2	0	0	15569.3	4836.4	6.93169	33.6957	7.52368	145.906	417.21	3.14151	129.301	90.1047	0	110549
3	30	110550	3.6	39	48	1265	<0.1	29	8.8	5.5	<0.2	204	143	4.9	5.1	1.5	OK	0	1	0	12803.4	3430.45	6.90358	32.6648	1.2519	41.4254	103.726	3.20839	8.83311	84.3775	0.203523	110550
3	30	110551	3.9	36	30	1101	0.1	23	9.5	6.8	<0.2	279	146	5.3	5.1	1.3	OK	1	0	0	8591.93	4000.58	8.30664	25.3644	0.493586	13.8024	53.1101	2.52293	0	59.1391	0	110551
3	30	110552	4	6	97	1391	HEM	30	9.3	5.7	<0.2	233	143	HEM	5.7	1.7	OK	3	2	0	10139.9	5293.05	7.58281	29.4766	1.22731	25.9892	29.1839	1.14173	1.62616	75.4736	0	110552	4
3	30	110553	3.6	28	64	1089	0.1	20	8.8	7.2	<0.2	265	145	6.6	5.1	1.5	OK	2	0	0	11687.9	3959.07	7.98871	33.0303	0.0497407	9.07271	0	1.91888	0	48.6536	0	110553	13
3	30	110554	3.8	34	53	994	<0.1	22	9.2	7.1	<0.2	268	142	5.3	5.3	1.5	OK	1	0	0	11380.6	4000.58	7.53108	32.1429	2.48993	29.3085	102.677	2.25301	26.9011	74.6395	0	110554
3	30	110555	3.8	50	25	1134	0.1	22	9.3	6.9	<0.2	264	149	5.8	5.3	1.5	OK	0	0	0	12553	3207.66	7.20685	30.4094	2.55389	51.2325	170.537	0.795369	46.6902	71.0538	0	110555	7
3	30	110556	3.4	42	25	1151	<0.1	20	9.2	6.6	<0.2	295	143	5.3	5.2	1.8	OK	0	0	0	12188.7	4291.18	6.35617	29.3651	0.831304	17.3917	27.4419	1.7403	0	90.578	0.273931	110556	5
3	30	110557	3.5	34	26	2667	0.2	23	9.1	7.2	<0.2	280	143	5.7	5.1	1.6	OK	0	0	0	18585.6	91044.8	32004.6	33.4254	0.491163	16.8813	0	1.31116	0	88.0083	0	110557	3
3	30	110558	3.2	26	61	962	<0.1	22	8.6	6.5	<0.2	192	144	5.2	4.7	1.5	OK	2	1	0	10470	100424	25661.3	29.8742	0.817667	37.9983	66.8523	3.56869	62.4554	76.0742	1.80325	110558
3	30	110559	2.8	39	37	>4000	<0.1	19	6.6	6.1	<0.2	110	144	6	4	1.3	OK	2	0	0	23559.7	97510	34329.4	34.2697	11.2668	279.734	625.935	4.64846	174.194	555.462	0.539171	110559
		**110405
		*110347
		*110517
		* Run cancelled (hemolyzed sample)
		** Barcode smudged due to scratches

## Sheet: BW%
	WO-2009-101/Rouse 250 mouse C57/Bl6
	Body Weight % +/-
	Animal ID	Sex	2011-07-22	2011-07-29	2011-08-05	2011-08-12	2011-08-19	2011-08-26	2011-09-02	2011-09-09	2011-09-16	2011-09-23	2011-09-30	2011-10-07	2011-10-14	2011-10-28	2011-11-04	% loss/gain from initial BW	% loss/gain from last BW
	110304	M	28.9	29.5	30	30.8	31.8	32.8	35.8	33.9	37.7	38.5	39.6	40.1	39.4	36.9	32.6	11.3497	-13.1902
	110305	M	29.4	31	32.2	34.9	35.4	35.7	37.1	37.4	40.4	42.8	40.4	39.7	38.7	39.9	43	31.6279	7.2093
	110306	M	32.3	34	35.3	38.1	38	36	35.4	35.6	37.4	38.5	41.3	40.4	40	42.7	46.1	29.9349	7.37527
	110307	M	28	29.5	31.2	32.9	33.3	32.4	33.5	35	37.2	39.9	41.6	42.1	42.3	43.8	45.4	38.326	3.52423
	110308	M	27.4	28.6	29.5	31.4	33.5	31.5	31.5	33.47	35.4	37.4	40.3	41.2	41.2	44	45.8	40.1747	3.93013
	110309	M	34.7	36.5	38.9	41.8	42.8	42.3	46.6	43.6	45.6	46.4	47.3	48.4	48.2	49.1	50.2	30.8765	2.19124
	110310	M	30.7	30.2	33	34.5	35.9	34.1	36.2	36.8	37.6	39.9	38.5	39.1	37.4	39.1	45.4	32.3789	13.8767
	110311	M	27.8	28.3	29.2	30.8	31	30.6	32	32.1	33.9	34.9	36.3	37.4	36.2	38.6	37.6	26.0638	-2.65957
	110312	M	27.5	28.3	30	31.6	32	32.3	33	33	33.7	34.7	34.9	34.5	34.6	35.2	33.9	18.8791	-3.83481
	110313	M	29.8	30.7	33.3	36.5	37.5	39.2	39.2	39.1	41.4	43.6	40.5	36.1	32.9	36.7	28.2	-5.67376	-30.1418
	110314	M	32.1	34.8	37.2	39.2	39.9	39.3	41.8	42.8	45.4	46.8	47.7	48.1	48.3	48	47.2	31.9915	-1.69492
	110315	M	30.1	31	32.2	34.4	35.3	34.8	33.6	32.9	34.1	35.9	34.6	36	35.5	30.3	27	-11.4815	-12.2222
	110316	M	30.9	30.9	32.3	33.6	33.7	33.6	34.4	34.6	38.6	40.7	42.8	42.5	42.5	43.9	46.3	33.2613	5.18359
	110317	M	29.8	30.2	33.3	34.4	33.7	33.8	35.4	37.2	40.2	44	44.5	45.4	46.1	47.8	49.3	39.5538	3.0426
	110318	M	27.5	28.9	31.1	29.7	31.2	32.3	33.4	33.7	36.3	38.6	38.8	40.5	41.1	43.4	45.1	39.0244	3.7694
	110319	M	31.9	32.2	34.2	33.7	35.2	35.2	35.4	37.5	40.4	40.9	41.7	42.9	44.4	46.2	46	30.6522	-0.434783
	110320	M	31	33.8	33.2	33.3	35.8	35.7	35.4	32.9	34.2	35	35.14	34.5	34.4	35.6	31.4	1.27389	-13.3758
	110321	M	31.7	29.2	33.5	35.6	36.4	34.3	34.6	35.4	38.1	39.4	43.2	44.1	44.4	46.5	47.2	32.839	1.48305
	110322	M	28.4	29.2	31	31.1	32.8	33.4	35.5	36.2	39.2	40.5	39.9	40.3	41.1	42.7	44.2	35.7466	3.39367
	110323	M	26.5	27.9	29	28.2	30.4	30.3	31.9	33.7	36.1	38	39.3	39.6	41.1	42.8	40.3	34.2432	-6.20347
	110324	M	31.4	32.6	34.5	33.8	34.7	35	34.8	38.3	39	41	42.9	43.1	43.9	46.1	46.2	32.0346	0.21645
	110325	M	27.1	28.4	30.4	29.7	31.8	30.7	31.2	31.2	31.4	32.7	34.7	36.1	36.2	38	37	26.7568	-2.7027
	110326	M	29.5	31.3	32.3	30.8	31.2	32.7	32.2	34	33.6	38	38.9	38.9	39.4	41.9	42.9	31.2354	2.331
	110327	M	29.9	31.7	31	29.4	-	-	-	-	-	-	-	-				#DIV/0!	#DIV/0!
	110328	M	29.9	31.5	31.9	31.3	33.2	31.8	30.1	27.1	27.2	28.9	27.5	27.1	24.5	27.2	26.2	-14.1221	-3.81679
	110329	M	25.8	26.2	26.7	27.1	27.5	28.5	28.6	26.9	27.9	27.9	32	29.5	29.32	31.8	31.2	17.3077	-1.92308
	110330	M	34.5	36.8	38.6	41.3	40.4	40.6	42.1	43	41.1	44	45.6	46.6	43.56	46.3	46.2	25.3247	-0.21645
	110331	M	29.3	30.8	31.5	33.2	33.4	33.6	33.7	33.8	33.3	35.7	38.6	38.7	38.5	40.3	41.2	28.8835	2.18447
	110332	M	32	34.4	35.2	36.9	36.7	34.6	34.4	33.4	33.14	31	31.8	29.9	29	32.8	27.2	-17.6471	-20.5882
	110333	M	34.6	36.3	38.4	41.2	41.2	41.3	40.9	41.4	41.3	44.7	46.4	45	45.4	47.7	47	26.383	-1.48936
	110334	M	33.5	34.6	36.1	39.6	37.8	36.5	38.6	40.4	41.3	44	45.7	43.5	45.4	48.3	45.5	26.3736	-6.15385
	110335	M	28.3	28.4	29.9	31.7	31.1	29.8	30.8	30.6	32.3	32.3	35	33.9	35.3	36.9	35.3	19.83	-4.53258
	110336	M	30.4	31.6	32.2	32.3	31.9	31.1	31.8	32.2	34.1	37.2	36.5	37.4	37.1	38.5	42	27.619	8.33333
	110337	M	26	27.6	28.2	28	28	28.9	27.9	30.7	31.5	33.5	34.7	35.1	35.1	37.6	37.1	29.9191	-1.34771
	110338	M	32.6	35	36.7	39.1	39.6	38.9	37.5	39.3	41.4	42.6	43.3	43.7	44.1	46.2	45.5	28.3516	-1.53846
	110339	M	29.2	30.1	32	33.7	34.5	33.9	32.7	33.9	34.6	36.7	38.3	37.6	38	40	40.9	28.6064	2.20049
	110340	M	28	27.6	30	31.7	31.8	33.4	32.8	32.4	34.5	36	38.2	37.7	39	41.5	42.2	33.6493	1.65877
	110341	M	30.6	31.9	34	34.6	34.6	33.7	34.4	36.4	37.5	38.9	39.3	40.2	41	43.4	46.1	33.6226	5.85683
	110342	M	30.3	30.7	31.8	34.1	35.6	36.3	37.34	38.8	40.1	42	43.5	42.9	44	46.5	45.1	32.816	-3.10421
	110343	M	30.7	31.8	33.6	36.3	37.4	36.4	36.7	36.6	38.4	39.6	40.6	40	40	42.1	43.6	29.5872	3.44037
	110344	M	26.4	25.8	27.6	27.9	27.6	28.7	27.6	28.1	29.6	31.3	31.6	31	31.7	33.8	34.6	23.6994	2.31214
	110345	M	30.2	31.9	34.3	35.2	35	35.5	35.5	37.1	39.2	39.6	41.2	40.6	43.4	46.1	46.3	34.7732	0.431965
	110346	M	25.6	25.4	26.7	27.7	27.5	27.9	27.5	28.5	28.36	29.4	29.1	27.9	28	30	30.2	15.2318	0.662252
	110347	M	28.5	29	28.9	30.1	27.6	28.7	29.14	28.8	29.36	30.3	30.9	31.7				#DIV/0!	#DIV/0!
	110348	M	18.5	24.3	25.2	26.7	26.3	27	26.5	26.6	27.3	28.6	30.3	29.3	29.1	32.2	31.7	41.6404	-1.57729
	110349	M	29.4	31.2	33.2	34.6	34.2	34.8	34.2	35	36.2	37.6	38.7	40	38.7	40.9	41.7	29.4964	1.91847
	110350	M	33.1	35.2	36.2	38.2	37.8	37.8	38.1	38.9	38.5	41.4	41.9	42.6	41.8	40.7	41.4	20.0483	1.69082
	110351	M	26.2	25.1	27.8	29.6	29	28.7	-	-	-	-	-	-				#DIV/0!	#DIV/0!
	110352	M	28.4	29.5	31.7	34.2	33.9	33.2	32.6	33.7	35.7	36.8	38.7	39.1	39.9	41.7	40.8	30.3922	-2.20588
	110353	M	29.7	31.2	33.5	34.2	33.3	31.1	32.1	32.7	33.5	33.1	33	32.6	32.9	35	34.1	12.9032	-2.6393
	110354	M	26.7	27.1	28.9	29.2	29.1	29.4	29.8	30	30.4	30.2	32.6	33.5	33.8	34.7	35	23.7143	0.857143
	110355	M	35.2	37.3	41	42.2	42.9	41.9	39.1	38.8	39.3	41.69	42.1	40.4	41.1	40.5	43	18.1395	5.81395
	110356	M	29	29.8	31.1	33.4	33.9	33.2	32.5	33.1	33.3	35.1	34.8	36	36.3	39.1	39.4	26.3959	0.761421
	110357	M	32	34.7	36.8	39	39	40.1	39.1	39.3	42.2	44.58	47.8	46.9	48.1	49.6	50.7	36.8836	2.16963
	110358	M	30.2	31.7	35.3	35.1	34.6	35.7	34.1	34.7	38	37.3	39.3	39.8	40.5	43.8	44.4	31.982	1.35135
	110359	M	31.5	32.5	33.6	32.7	31.2	32.8	33.2	34.8	37.3	38.4	40.9	36.9	39.1	43.1	44.3	28.8939	2.7088
	110360	M	32.1	34	35.1	35.7	35.1	35.9	37.1	37.8	39	41	42.7	42.6	43	43	36.3	11.5702	-18.4573
	110361	M	26.7	28.1	29.6	30.4	29.9	30.4	31.3	32	33.6	35.1	35	35.2	38.7	36.3	36.3	26.4463	0
	110362	M	29.1	30.4	31.4	31.9	30.5	33.3	30.2	30	32	34	35.3	35.3	36.1	38	37.9	23.219	-0.263852
	110363	M	27	26.4	28.4	29.5	28.2	29.3	30	32	33	32.7	35.1	33.9	35.1	36.9	36.2	25.4144	-1.9337
	110364	M	31.4	32.4	34.1	32.8	33.4	29.3	33.8	33	33.3	33.9	33.3	33	35	33.2	32.2	2.48447	-3.10559
	110365	M	29.9	30.4	31.7	29.3	28.3	29.3	30.5	31.3	33.3	33	34.5	35.5	34.9	38.8	39.8	24.8744	2.51256
	110366	M	28	28.4	30.7	31.2	31	30.6	30.3	31.3	32.2	34.1	34.5	34.1	35.3	36.3	34.4	18.6047	-5.52326
	110367	M	27.3	29.9	29.8	30.7	29.5	29.7	29.4	29.3	30.4	30.6	32.3	31.4	31.7	33.3	31.5	13.3333	-5.71429
	110368	M	29.7	31.6	32.3	31.8	32	32.5	32.7	32.4	33.2	35	36.7	36.2	36.5	38.7	38.8	23.4536	0.257732
	110369	M	24.2	24.7	25.5	25.7	24.4	25.1	25.9	26.4	28.4	31.2	32.6	32	33	35.4	34.6	30.0578	-2.31214
	110370	M	35.9	36.4	39.5	40.3	40.7	40.5	40.7	41	43.4	45	45.7	45.2	46.5	45.5	46.3	22.4622	1.72786
	110371	M	26.6	26.8	29.2	28.8	28.8	28.6	30.1	30.5	32.1	33.6	32.9	32.2	33.9	36	34.5	22.8986	-4.34783
	110372	M	31.2	32.2	34	36.2	35.3	35	36.6	36.7	38.7	40.7	42	42.1	43	39.4	45.5	31.4286	13.4066
	110373	M	27.6	28.7	31.4	32.8	32.3	30.9	32.1	33.4	35.3	35.8	37	36.6	37.9	38.5	39.5	30.1266	2.53165
	110374	M	28.2	29	29.1	31.2	30.8	29.5	30	30.7	29.4	30.7	29.9	30.2	30.1	29.8	30.2	6.62252	1.3245
	110375	M	28.5	30.4	32.8	35.1	35.6	34.6	34.5	34.1	34.6	35.1	35.5	37	38.3	42.6	42.8	33.4112	0.46729
	110376	M	31.8	34.5	36.7	40	40	37.6	37.1	38	38.2	39.2	39.9	39.9	41.2	42.5	42.7	25.5269	0.468384
	110377	M	28.5	30.7	31.2	33.4	35.4	33.3	32.5	31.4	31.9	33.1	30	29.4	31.1	28.8	28.5	0	-1.05263
	110378	M	27.6	27.8	28.5	29.3	29	29.2	28.1	28.8	27.9	27.6	26.4	26.5	27	25.8	26.2	-5.34351	1.52672
	110379	M	29.5	31.4	32.1	33.5	33.7	32.5	32.3	34.9	34.4	34.6	35.4	37.8	38	39.8	39.2	24.7449	-1.53061
	110380	M	29.8	31.1	31.5	35.6	36.9	35.3	34.1	36.1	36.1	38	37.4	40.1	37.2	39.2	39.1	23.7852	-0.255754
	110381	M	29.4	30	31.2	34.2	35.8	35.3	34.8	35.1	35.1	38.1	37.9	41.1	41.8	44.3	44.7	34.2282	0.894855
	110382	M	28.2	29.4	30.9	33.5	34.3	33.7	32.6	33.5	32.8	34.6	33.5	36.1	36.5	35.2	37.1	23.9892	5.12129
	110383	M	28.9	30.1	31	34.1	35.8	34	33.4	34.6	34.4	36.7	35.9	38.2	39.9	43.2	42.1	31.3539	-2.61283
	110384	M	Sentinels
	110385	M
	110386	M
	110387	M
	110388	M
	110389	M
	110390	M
	110391	M
	110392	M	26.6	29.9	27.4	30.3	30	30.1	32	31.4	32.9	33	24.5	34.3				22.449	-28.5714
	110393	M	30.9	32.1	36.2	38.6	42.3	44.1	45.1	45.3	45.5	47.1	48.8	49.9				38.0762	-2.20441
	110394	M	24.7	23.7	25.5	26.9	27.9	28.3	31.2	32.7	34.4	36.4	37.1	38.2				35.3403	-2.87958
	110395	M	26.7	26.3	29.4	31.1	33.4	35.7	37.8	37.7	39.4	41	43.1	43.8				39.0411	-1.59817
	110396	M	25.7	26.9	27.5	26.5	25.7	-	-									#DIV/0!	#DIV/0!
	110397	M	25.4	25.4	27.5	28.3	28.6	30.3	32.7	32	31.6	33.6	35	35.8				29.0503	-2.23464
	110398	M	28.6	29.1	32.6	35.2	36.2	37.4	38.8	37.9	37.1	40.4	40.7	42.8				33.1776	-4.90654
	110399	M	27.7	27.4	30	33.5	34.6	36.9	40.8	42.1	43.4	45	44.6	45.8				39.5197	-2.62009
	110400	M	27.9	27.5	30.4	33.6	33	33.4	37	35.7	37.5	39	39.7	41.1				32.1168	-3.40633
	110401	M	26.4	26.4	27.4	29.3	30	31.1	33.1	33.7	33.9	36.5	36.9	38.8				31.9588	-4.89691
	110402	M	24.5	24.1	25.4	27.5	27.1	29.1	29.3	30	30.3	32.4	32.5	31.3				21.7252	3.83387
	110403	M	28.9	30.9	35.5	38.5	40.2	42.1	44.5	44.3	45.2	47.7	48.6	49.3				41.3793	-1.41988
	110404	M	29.5	31.4	34.4	37.7	38	39.4	41.3	42.2	41.4	42	43.3	43.3				31.8707	0
	110405	M	29.1	28.8	29	30.3	32	34.9	35.7	35.8	36.4	38.5	39.1	38.9				25.1928	0.514139
	110406	M	28.7	28.4	30	32.4	34.6	37.1	39.9	41.3	41.6	43	43.4	44.6				35.6502	-2.69058
	110407	M	28.3	29.1	30.6	32.2	33.1	35.4	35.4	38.9	38.4	40.6	39.2	41.3				31.477	-5.08475
	110408	M	30.2	32	34.2	36.3	37	39.8	40.1	40.8	41.9	43.5	43.6	44.3				31.8284	-1.58014
	110409	M	26.82	26.1	28	31	31.5	32.3	33.7	34.1	35	35.6	35.5	37.9				29.2348	-6.33245
	110410	M	29.8	30.5	32.9	36.2	37.8	39.1	-									#DIV/0!	#DIV/0!
	110411	M	25.9	25.7	26.1	28.2	29.3	30.5	32.3	33.6	35.2	36	34.9	37.3				30.563	-6.43432
	110412	M	28.4	28.7	30.5	33.2	35.6	38	37.3	35.9	37.2	40.5	40.7	41.3				31.2349	-1.45278
	110413	M	28.8	27.9	28.1	31.2	32.8	35.8	36.8	37.2	36.6	38.7	37.6	40				28	-6
	110414	M	24.8	24.4	25	29.9	27	28	30.1	30.5	31.5	33	30.5	30.8				19.4805	-0.974026
	110415	M	29.1	29.5	31.4	35.4	37.1	40	41.9	43	43.7	45.5	45.9	46.5				37.4194	-1.29032
	110416	M	27.7	28.2	28.2	32.5	33.14	34.3	35.8	35.1	33.6	34.6	34.6	35.9				22.8412	-3.62117
	110417	M	30.4	29.9	31.5	35.5	35.4	36.9	37.1	38.2	39.6	42.2	42	43				29.3023	-2.32558
	110418	M	26.3	28.8	26.4	29.6	29.5	30.1	29.8	30	31.4	31.8	32.1	31.7				17.0347	1.26183
	110419	M	28	28	27.8	31.7	32.1	33.3	33.5	37.7	32.7	33.7	34.1	35.4				20.904	-3.67232
	110420	M	29	29.9	32.3	33.9	35.3	37.7	38.1	37.1	37.8	39.9	39.2	40				27.5	-2
	110421	M	27.9	28	29.2	31.3	33.7	35.2	34.9	34.6	34.7	36.9	37.1	37.8				26.1905	-1.85185
	110422	M	27	27.4	30.6	33.1	35.3	39.1	40.3	39	41.9	42	42.2	42				35.7143	0.47619
	110423	M	26.3	27.2	30.3	31.7	34.6	34.9	36.8	35.7	37.7	37.8	38.3	40				34.25	-4.25
	110424	M	25.4	25	25.8	26.6	28.3	28.8	31.3	32	32.5	32.9	33.2	34.1				25.5132	-2.6393
	110425	M	25.8	26.6	27.3	27.7	29.54	29.6	31.4	31	30.1	31.9	31.1	32.2				19.8758	-3.41615
	110426	M	28.6	29.6	31.4	34.1	36.9	39.3	41.1	41.4	41.1	44.3	44.4	45.3				36.8653	-1.98675
	110427	M	26.3	26.7	27.8	29.9	32.5	33.9	34.3	32.5	31.8	32.4	32.4	31.8				17.2956	1.88679
	110428	M	26.4	27	29.8	31	33	34.9	35.9	36.5	36.4	37.7	36.8	36.6				27.8689	0.546448
	110429	M	26.2	25.9	27.8	30.5	32.9	35.3	36.6	36.2	36.1	37.8	38.7	39.3				33.3333	-1.52672
	110430	M	28.7	29.6	32.9	33.8	35.9	37	37.7	37.9	38.3	41.2	45.4	40				28.25	13.5
	110431	M	24.3	23.6	25	26.6	28	28.5	30	29.3	30.8	32.4	31.8	33.3				27.027	-4.5045
	110432	M	29.6	29	29.1	30.1	33.6	39.3	36.4	38.6	39.4	37.8	39.8	39.5				25.0633	0.759494
	110433	M	25.8	25.6	27	29.3	32.1	33.8	33.9	34.1	34.5	34.1	33.4	35.8				27.933	-6.70391
	110434	M	27.2	27	29.5	29.6	30.1	31.9	32.7	31.9	32.4	32.9	30	31				12.2581	-3.22581
	110435	M	26.7	26.3	28.5	29.5	30.9	33	33.2	33.8	35.3	36.8	35.4	36.9				27.6423	-4.06504
	110436	M	27.9	26.9	29.3	30.8	33.4	34.1	34.3	34.9	35.9	37.1	37.6	37.5				25.6	0.266667
	110437	M	27.2	27.7	30.1	31.4	34.8	36.5	38.5	39	41	43.1	42.1	43				36.7442	-2.09302
	110438	M	26.3	25.8	27.9	30.4	32.6	35.2	36.2	37.4	38.2	40.3	40.2	41.3				36.3196	-2.66344
	110439	M	26.1	26.6	27.9	28.6	31.4	34.6	36.6	36.9	36.7	39.5	35.4	38.3				31.8538	-7.5718
	110440	M	26.8	27.1	27.9	30.9	32.8	34.2	34.7	34.37	34.5	36.3	35.6	37.3				28.1501	-4.55764
	110441	M	28.4	27.6	31	32.8	35.2	36.7	35.6	36.3	37.7	38.8	36.4	37.8				24.8677	-3.7037
	110442	M	30	29.9	32.9	32.4	35.2	36.7	38.1	36.8	38.4	40	37.7	38.9				22.8792	-3.08483
	110443	M	26.6	25.4	26.5	27.7	30.4	30.8	30.4	28.6	30.3	31.4	31.2	31.4				15.2866	-0.636943
	110444	M	30.2	30.2	31.8	33.7	36.5	37.7	39.4	39.5	41.4	42.8	41.9	42.1				28.266	-0.475059
	110445	M	28.5	28.8	30.2	31.5	33	32.2	34.3	33.4	35.5	37.7	37.3	37.8				24.6032	-1.32275
	110446	M	28.5	27.6	29.4	30.8	33.4	35.6	36.8	35	35.9	36.8	34.1	35.5				19.7183	-3.94366
	110447	M	29.7	30.6	31.6	34	36	37.6	37.4	35.9	37.3	40.4	39.1	39.4				24.6193	-0.761421
	110448	M	26	26.6	28.1	28.9	30.1	32.1	33.2	32.4	34	35.1	34.7	34.7				25.072	0
	110449	M	26.9	28.2	30.6	30.6	33.1	33.1	34.1	32.6	35.2	35.9	34.6	35.9				25.0696	-3.62117
	110450	M	28.2	28.4	30.4	30.6	32.9	33.9	35.3	34.7	36.1	37.2	36.1	37.3				24.3968	-3.21716
	110451	M	32.3	33.8	35.4	36.2	38.3	39.8	42	40.2	42.5	42.9	41.1	40.3				19.8511	1.98511
	110452	M	25.3	25.1	25.8	27.1	27.5	28.5	31	30.8	31.6	32.9	30.6	32.4				21.9136	-5.55556
	110453	M	27.7	26.1	28.6	29.9	31.8	32.4	35.2	35.4	36.1	36.3	37	39.1				29.156	-5.37084
	110454	M	28.5	29.1	30.8	33.2	38.4	40.1	40.6	39.2	40.7	41.5	41.1	41.2				30.8252	-0.242718
	110455	M	26.3	27	28.2	29.7	30.7	31.9	31.4	30	31.6	32.7	32.1	31.7				17.0347	1.26183
	110456	M	28.1	28.4	29	31.1	33.14	35.7	36.1	33.4	34.1	34.3	34.8	34.9				19.4842	-0.286533
	110457	M	28	27.7	29.3	30.6	32.8	35.4	36	34.9	37	35.1	35.11	35.8				21.7877	-1.92737
	110458	M	24.9	24.6	25.3	26.4	28.4	29	28.4	28	28.3	29.1	29.3	29.4				15.3061	-0.340136
	110459	M	26.5	26.7	27.7	28.3	30.6	32.3	33.1	32.6	34.3	34.1	34.2	34.4				22.9651	-0.581395
	110460	M	25.3	25.6	27.5	29.3	31.9	33.8	32.7	32	32.9	33.6	33.2	34.6				26.8786	-4.04624
	110461	M	26.4	26.2	26.3	28.5	30.4	31.9	31	30	32.7	32.4	32.6	33.7				21.6617	-3.26409
	110462	M	25.8	26.4	28.1	29.2	30.9	32.8	32.8	31.6	32.3	31.2	31.3	32.8				21.3415	-4.57317
	110463	M	24.5	24.5	25.7	26.8	28.9	29.9	28.9	28.6	28.4	29.2	29	29.2				16.0959	-0.684932
	110464	M	23.7	23.8	29.5	27.4	29.4	32.3	32.9	30.5	30.8	30.1	30.7	31.7				25.2366	-3.15457
	110465	M	28.7	28.4	29.2	30.4	33.7	34.4	34.5	32.4	34.8	33.5	32.9	34.4				16.5698	-4.36047
	110466	M	26.8	26.8	26.6	31.2	32.8	32.8	33.7	34.7	36.6	37.3	36.1	36.9				27.3713	-2.16802
	110467	M	27.5	28.1	26.6	31.4	33.7	34.8	35.3	32.9	34.8	35.6	34	34				19.1176	0
	110468	M	25	24.2	25.7	26.4	27.9	28.4	28.8	27.1	27.5	30	28.7	27.5				9.09091	4.36364
	110469	M	24.9	24.7	25.1	25.9	27.3	29.1	30.6	30	29.9	31	28	29.7				16.1616	-5.72391
	110470	M	26.6	26.6	27.9	29.8	30.8	31.7	32.3	30.2	32.8	33.4	30.8	31.9				16.6144	-3.44828
	110471	M	24.4	23.1	23.9	26	26.3	27.5	27.4	25.8	26.1	27.6	25.7	28.1				13.1673	-8.54093
	110472	M	Sentinels
	110473	M
	110474	M
	110475	M
	110476	M
	110477	M
	110478	M
	110479	M
	110480	M	25.1	24.6	24.7	25.4	26.1	22.1	28.8	29	30.9	33.3						24.6246	-7.76699
	110481	M	27.7	26.4	28.1	28.1	28.5	29.6	30.8	31.3	36	38.5						28.0519	-6.94444
	110482	M	25.4	26.2	27.2	29.4	31.1	30.1	32.3	33.6	36.1	39						34.8718	-8.03324
	110483	M	23.6	23.2	24	26.1	27.9	28.8	30.6	32.2	29.9	32.1						26.4798	-7.35786
	110484	M	25.3	26.1	27.2	28.7	29.9	32.1	33.8	33.6	35.8	39.3						35.6234	-9.77654
	110485	M	26	26.3	27.2	27.8	29	30.7	33.7	34.1	33.7	35.4						26.5537	-5.04451
	110486	M	25.4	27.2	28.5	28.9	31.5	34.4	35.7	35.8	38.2	39.82						36.213	-4.24084
	110487	M	23.9	23.8	24.6	26.3	27.5	27.9	27.4	28.5	27.6	29.9						20.0669	-8.33333
	110488	M	24.5	25.8	27.3	28.3	30.2	31.6	32.9	33.5	34.8	38.4						36.1979	-10.3448
	110489	M	22.4	23.3	25.9	27.9	30.3	34.6	35.8	35.9	35.7	36.7						38.9646	-2.80112
	110490	M	25	25.7	26.3	28.3	30.2	33.4	34.5	34.6	36.2	39.7						37.0277	-9.66851
	110491	M	24.1	25.4	26.6	29.1	30.4	30.9	32.1	31.7	34	34.6						30.3468	-1.76471
	110492	M	24.1	25.7	26.7	28.2	30.1	32.1	33.9	33.3	35.3	35.9						32.8691	-1.69972
	110493	M	23.8	24.5	26	27.3	29	30.6	31.8	32	34.5	34.5						31.0145	0
	110494	M	26.3	28.5	30.4	32	35.9	39	39.6	38	40.8	43						38.8372	-5.39216
	110495	M	22.8	24.9	26.9	29.6	32	32.8	35.2	33.6	36.3	36.9						38.2114	-1.65289
	110496	M	24.3	25.4	27.3	29.1	31.8	32.7	36	35.4	35.5	36.5						33.4247	-2.8169
	110497	M	26	28.6	30.7	33.7	35.7	36.7	39.1	38.7	40.7	44.5						41.573	-9.33661
	110498	M	26.3	27	28.7	32.1	33.6	34.9	36.6	36.5	37.7	37.54						29.9414	0.424403
	110499	M	26.4	27.8	27.5	31	34.1	37.5	40.1	38.5	39.6	42.2						37.4408	-6.56566
	110500	M	26.3	27	28.1	28.9	32.1	39.7	34.9	34.5	37.4	39.8						33.9196	-6.41711
	110501	M	23.9	24.3	24.6	25.5	26.5	26.7	28.6	29.4	31.4	31.2						23.3974	0.636943
	110502	M	26.2	27	29.9	30.9	32.2	33.4	35	35.6	36.2	37.4						29.9465	-3.31492
	110503	M	23.4	24.5	25.5	27.1	28.4	30.7	30.9	30.8	34.1	34.5						32.1739	-1.17302
	110504	M	27.3	29.6	31.2	34.1	35.9	39.1	40.7	39.5	37.3	41.1						33.5766	-10.1877
	110505	M	24.7	27.7	28.6	30.1	32.2	34.6	36.5	35.9	35.9	35.5						30.4225	1.11421
	110506	M	24.2	24.2	24.7	25.89	26.1	27.1	28	28	29.8	31.4						22.9299	-5.36913
	110507	M	23.6	25.9	27.5	30.1	32	33.9	34.2	34.1	34	34.7						31.9885	-2.05882
	110508	M	24.9	26	26.7	27.5	29.5	32.3	34.5	34.4	35.5	36.7						32.1526	-3.38028
	110509	M	23.8	35.1	25.3	26.4	28.8	29.8	30.9	31.9	31.5	33.3						28.5285	-5.71429
	110510	M	24.4	24.7	26.3	28.3	28.6	31.2	33.7	34.5	34.4	36.6						33.3333	-6.39535
	110511	M	23.3	24.8	26.7	28.1	28.7	31.4	33.9	33.6	33.6	34.6						32.659	-2.97619
	110512	M	26.9	24.3	26.4	28.1	29.3	31.7	31.9	32	33.8	35.7						24.6499	-5.6213
	110513	M	27	28.7	30.4	32.6	32.7	36.3	38	36.9	-							#DIV/0!	#VALUE!
	110514	M	26.1	27.8	32.2	33.9	34.6	39.3	41.5	41.6	42.6	42.3						38.2979	0.704225
	110515	M	24.3	26.7	29	30.3	30.2	35.2	38.5	37.4	38.1	39						37.6923	-2.3622
	110516	M	24.9	28	31.6	34.3	35.9	38.7	40.3	40.7	42.3	43.3						42.4942	-2.36407
	110517	M	26.6	28.6	30.6	32.2	34.1	38.1	40	39.5	39.4	38.9						31.6195	1.26904
	110518	M	23.5	25.2	28.9	31.6	33.2	36.3	39.2	39.8	40.2	38.5						38.961	4.22886
	110519	M	25.8	26.3	27.6	28.2	30.8	32	32.7	31.6	-							#DIV/0!	#VALUE!
	110520	M	27	25.4	30.2	31.1	33	35.2	36.4	36.5	37	36.5						26.0274	1.35135
	110521	M	23.8	25.8	28.2	31	31.6	36.4	39.9	38.1	38.1	38.4						38.0208	-0.787402
	110522	M	24.3	24.3	25.4	26.5	26.1	28.8	31.1	29.6	29.2	30						19	-2.73973
	110523	M	23.3	24	25.9	27	27.7	29.1	31.3	31.8	31.2	33.4						30.2395	-7.05128
	110524	M	24.2	25.5	28	29.9	32	35.7	38.8	38	38.2	39.7						39.0428	-3.9267
	110525	M	23.8	26	28.2	30.9	31.5	33.9	35.8	36.2	35.7	37.9						37.2032	-6.16246
	110526	M	23.6	25.8	27	29.4	29.3	28.3	27.1	27.8	-							#DIV/0!	#VALUE!
	110527	M	25.4	26.3	27.5	29.3	29.4	32.6	34.1	31.5	-							#DIV/0!	#VALUE!
	110528	M	22.5	23.8	24.6	26.6	25.8	-	-		-							#DIV/0!	#VALUE!
	110529	M	24	24.6	25	25.6	25.9	28.7	28.4	30	29.4	31.6						24.0506	-7.48299
	110530	M	25.6	26.1	27.4	29.8	30.7	33.7	35.9	35.6	36.3	38.6						33.6788	-6.33609
	110531	M	27	27.3	28	28.8	30	32.1	34.5	35	36.8	36.7						26.4305	0.271739
	110532	M	24.9	26.7	28.8	30.8	32.5	35.7	37.4	37.1	38.5	40.8						38.9706	-5.97403
	110533	M	25.6	26.4	26.9	29.5	29.1	32	34.2	34.1	33.8	35.1						27.0655	-3.84615
	110534	M	27.6	25.5	27.3	29	28.7	32.3	33.7	34.6	33.9	33.2						16.8675	2.0649
	110535	M	25.3	26.8	28.3	30.7	30.2	34.9	36.5	36.2	35.5	37.6						32.7128	-5.91549
	110536	M	23.5	24	24	25.8	24.1	25.5	27	27.7	27.1	29						18.9655	-7.01107
	110537	M	27.3	29	29.2	31.9	31.7	35.5	38	38.5	39.1	41.5						34.2169	-6.13811
	110538	M	25.3	25.9	27.5	28.3	28.5	30.2	31.9	31.8	32.4	35.1						27.9202	-8.33333
	110539	M	24.5	26	26.6	27.4	27.3	29	29.9	31.3	31	33.9						27.7286	-9.35484
	110540	M	25.8	27.8	28.9	31.2	30.2	31.9	32.7	34.4	33.9	35.9						28.1337	-5.89971
	110541	M	24.3	26	28.9	30.5	31.8	34.4	35.1	35.1	33.9	36.8						33.9674	-8.55457
	110542	M	24.6	25.1	26.3	27.2	28.8	30.5	30.4	31.6	32	34.1						27.8592	-6.5625
	110543	M	25.2	26.9	28.2	28.4	28.8	33	34.7	35.3	35.2	37						31.8919	-5.11364
	110544	M	23.9	24.4	24.8	26	26.2	27.2	29.7	30	31.1	31.3						23.6422	-0.643087
	110545	M	24.6	25.4	26.7	27.7	28.6	30.3	31.5	32.3	31.5	32.2						23.6025	-2.22222
	110546	M	24.2	23.2	FD			-	-		-
	110547	M	27.3	28.9	32.1	34.7	34.4	39.4	41.6	40.7	41.9	43.8						37.6712	-4.53461
	110548	M	23.6	23.3	23	35	24.9	26.3	27.3	28.1	27.1	27.9						15.4122	-2.95203
	110549	M	24.4	26.8	29.5	24.6	32.3	34.2	36.1	35.9	35.9	36.8						33.6957	-2.50696
	110550	M	23.5	25.7	27.6	31.9	30.1	32.5	32.4	35.5	34.36	34.9						32.6648	-1.57159
	110551	M	25.6	27.3	28.7	30.5	29.5	31.3	33.5	33.7	34.3	34.3						25.3644	0
	110552	M	25.6	27.8	30	30.7	32.3	34.3	34.3	33.7	35	36.3						29.4766	-3.71429
	110553	M	22.1	22.9	24.4	32.5	26.3	29.3	30.1	31	31	33						33.0303	-6.45161
	110554	M	24.7	26	28.2	26.6	31.9	34.3	35.2	34.9	35.3	36.4						32.1429	-3.11615
	110555	M	23.8	23.8	24.9	30.9	28.3	30.2	33	32.5	32.3	34.2						30.4094	-5.88235
	110556	M	26.7	27.8	30.7	28	32.1	35.2	39.2	37	37.3	37.8						29.3651	-1.34048
	110557	M	24.1	26.7	27.4	31.1	30.2	31.6	35.8	35	36	36.2						33.4254	-0.555556
	110558	M	22.3	23.8	24.3	26.1	27.4	29.3	33.4	32.5	31.1	31.8						29.8742	-2.2508
	110559	M	23.4	24.8	264	29.2	29.3	32.4	35.4	33.9	34	35.6						34.2697	-4.70588
	110560	M	Sentinels
	110561	M
	110562	M
	110563	M
	110564	M
	110565	M
	110566	M
	110567	M
	FD = found dead

## Sheet: Histo 3 wks
C57/BL6 mice on HFD	Exenatide, 0 dose, 3 wks (n=12)													Exenatide, 3 ug/g, 3wks (n=10)											Exenatide, 10ug/kg, 3 wks (n=10)											Exenatide, 30ug/kg, 3 wks (n=10)
Exetinate, 0, 3, 10, 30 ug/kg	110481	110482	110483	110486	110487	110488	110490	110491	110492	110495	110496	110496	Group Mean Score of each injury	110502	110503	110504	110506	110507	110508	110511	110512	110515	110516	Group Mean Score of each injury	110521	110522	110523	110526	110530	110531	110532	110535	110536	110537	Group Mean Score of each injury	110542	110543	110544	110547	110548	110552	110553	110555	110556	110557	Group Mean Score of each injury
Exocrine pancreases (Primary acinar cell injury)
Acinar cell hypertrophy	1	0	1	1	1	0	1	1	1	1	0	0	0.66	0	1	1	0	1	1	0	0	1	1	0.6	1	1	1	1	2	1	2	2	1	1	1.3	1	1	1	1	1	1	1	2	1	1	1.1
Acinar cell autophagy	0	1	1	0	1	0	1	1	1	1	1	1	0.75	1	1	1	1	1	1	1	1	2	1	0.91	1	2	1	1	1	1	2	1	1	1	1.2	1	2	1	1	1	1	1	1	1	1	1.1
Acinar cell apoptosis	0	2	2	1	1	1	1	1	1	1	1	1	1.08	1	1	1	1	1	1	1	1	1	1	1	1	1	1	1	1	1	2	1	1	1	1.1	1	2	1	1	1	1	1	1	1	1	1.1
Acinar cell necrosis	0	0	0	0	0	0	1	0	0	0	0	0	0	0	0	1	0	0	0	0	0	0	0	0.1	0	0	0	0	0	1	0	0	0	0	0.08	0	1	0	0	0	0	3	0	0	0	0.4
Exocrine pancreases (Subsequent damage to parechyma & adjacent tissues)
Vascular injury	0	0	0	0	0	0	0	0	0	0	0	0	0	0	0	0	0	0	2	0	1	0	0	0.3	0	0	0	0	0	0	0	0	0	0	0	0	0	0	0	0	0	0	0	0	0	0
Interstitial edema, infllmation and hemorrhage	0	1	1	1	1	1	2	1	1	1	0	1	0.91	1	2	2	1	0	0	1	1	1	0	0.9	1	0	2	0	2	1	3	1	1	1	1.2	1	2	1	0	1	1	2	2	0	0	1
Fat necrosis	0	0	0	0	0	0	0	0	0	0	0	0	0	0	0	1	0	0	0	0	0	0	0	0.1	0	0	0	0	0	0	0	0	0	0	0	0	0	0	0	0	0	0	0	0	0	0
Duct changes	0	0	0	0	0	0	1	1	1	1	0	0	0.33	0	0	0	1	1	0	1	1	0	0	0.4	0	0	1	0	0	0	3	2	0	0	0.6	0	0	0	0	0	1	2	1	1	1	0.6
Acinar cell atrophy	0	1	0	0	0	0	0	0	0	0	0	1	0.16	0	2	1	1	1	0	1	1	1	0	0.8	0	0	0	0	2	0	2	1	0	0	0.5	1	1	0	1	1	0	1	1	0	0	0.6
individual mouse has combined-all injuries scores	1	5	5	3	4	2	7	5	5	5	2	4		3	7	8	5	5	5	5	6	6	3		4	4	6	3	8	5	14	8	4	4		5	9	4	4	5	5	11	8	4	4
Group Mean Score of combined-all-injuries													4											5.3											6											5.9
																																													2
																																			#REF!

## Sheet: Histo 6 wks
C57/BL6 mice on HFD	Exenatide, 0 dose, 6 wks (n=10)											Exnatide, 3 ug/g, 6 wks (n=11)												Exenatide, 10ug/kg, 6 wks (n=12)													Exenatide, 30ug/kg, 6 wks (n=12)
Exetinate, 0, 3, 10, 30 ug/kg	110393	110394	110398	110399	110400	110402	110403	110404	110408	110409	Group Mean Score of each injury	110414	110415	110410	110418	110419	110420	110423	110424	110425	110428	110429	Group Mean Score of each injury	110433	110434	110435	110438	110439	110440	110442	110443	110444	110447	110448	110449	Group Mean Score of each injury	110454	110455	110456	110458	110459	110460	110463	110464	110465	110467	110468	110469	Group Mean Score of each injury
Exocrine pancreases (Primary acinar cell injury)
Acinar cell hyperptrophy	1	0	1	1	1	1	2	0	1	0	0.8	1	1	1	1	1	1	3	1	1	1	1	1.18182	1	1	1	2	1	1	1	1	2	1	1	2	1.25	1	2	1	2	2	2	2	1	1	2	2	1	1.58
Acinar cell autophagy	0	1	1	1	1	1	1	1	2	1	1	1	1	1	1	1	1	2	1	2	2	2	1.36364	1	1	1	3	2	2	1	1	2	1	1	1	1.42	2	2	2	2	2	2	2	1	3	2	2	2	2
Acinar cell apoptosis	1	1	1	1	1	1	2	2	1	1	1.2	1	1	1	1	2	2	2	2	2	2	2	1.63636	1	1	1	2	2	2	2	2	2	1	1	1	1.5	2	2	2	2	3	2	2	2	2	2	2	2	2.08
Acinar cell necrosis	0	0	0	0	0	0	0	0	0	0	0	0	0	0	0	0	0	1	0	0	0	0	0.0909091	0	0	0	1	0	0	0	0	2	0	0	0	0.25	0	1	1	1	1	1	1	1	0	1	1	0	0.75
Exocrine pancreases (Subsequent damage to parechyma & adjacent tissues)
Vascular injury	2	0	0	0	0	0	1	0	0	0	0.3	0	0	0	0	0	0	1	0	0	0	0	0.0909091	1	0	0	1	0	0	0	0	0	0	0	0	0.16	0	0	0	0	0	0	0	0	0	0	1	0	0.08
Interstitial edema, infllmation, and hemorhage	2	0	0	1	1	0	2	2	2	1	1.1	0	0	0	0	0	0	2	0	0	0	0	0.181818	0	0	0	2	1	0	1	1	0	1	0	1	1	0	1	1	1	0	2	2	1	0	1	0	0	0.75
Fat necrosis	0	0	0	0	0	0	0	0	0	0	0	0	0	0	0	0	0	1	0	0	0	0	0.0909091	0	0	0	2	0	0	0	0	0	0	0	0	0.16	0	0	0	0	0	0	0	0	0	0	0	0	0
Duct changes	0	0	1	2	2	2	2	2	0	0	1.1	1	0	0	0	0	0	2	2	2	1	2	0.909091	1	2	0	2	2	2	2	2	0	0	2	1	1.33	1	2	3	2	2	2	2	0	1	0	0	3	1.5
Acinar cell atrophy	1	0	0	1	0	0	1	1	2	0	0.6	1	1	1	1	2	0	2	2	1	1	1	1.18182	2	2	2	2	3	2	3	2	2	2	2	1	1.9	2	2	2	2	3	2	2	2	2	3	3	2	2.7
Individual mouse has combined-all injuries scores Rat Score	4	2	4	5	5	4	6	4	5	3		5	4	4	3	6	4	16	8	8	7	8		7	7	5	17	11	9	10	9	10	6	7	7		8	12	12	12	13	13	13	8	9	11	11	10
Group Mean Score of combined-all-injuries											4.2												6.6													8.8													11
	7	2	4	7	6	5	11	8	8	3	4.2												6.72727
											6.1												6.63636
																																				#REF!

## Sheet: Histo 12 wks
C57/BL6 mice on HFD	Exenatide, 0 dose, 12 wks (n=12)													Exenatide, 3 ug/g, 12 wks (n=11)												Exenatide, 10ug/kg, 12 wks (n=11)												Exenatide, 30ug/kg, 12 wks (n=12)
Exetinate, 0, 3, 10, 30 ug/kg	110305	110306	110307	110310	110311	110312	110314	110315	110316	110319	110320	110321	Group Mean Score of each injury	110326	110328	110330	110331	110332	110335	110336	110337	110339	110340	110341	Group Mean Score of each injury	110345	110346	110347	110350	110352	110354	110355	110356	110359	110360	110361	Group Mean Score of each injury	110366	110367	110368	110370	110371	110372	110375	110376	110377	110379	110380	110381
Exocrine pancreases (Primary acinar cell injury)
Acinar cell hypertrophy	0	0	0	1	0	0	0	2	2	1	1	0	0.58	2	0	2	2	2	2	2	2	2	3	2	1.9	2	2	3	1	3	1	2	1	2	2	3	2	2	2	3	2	3	3	3	2	3	3	3	3
Acinar cell autophagy	0	1	0	1	0	1	0	1	1	1	1	0	0.58	2	2	1	2	2	1	1	2	1	2	2	1.64	2	1	1	1	3	2	1	1	2	2	2	1.6	2	2	3	3	2	2	3	2	3	3	3	2
Acinar cell apoptosis	1	1	1	1	1	0	1	2	2	1	1	1	1.08	3	2	2	2	2	2	2	2	1	2	2	2	2	2	3	2	3	2	2	2	2	2	1	2.1	2	2	3	3	3	3	3	2	2	3	3	3
Acinar cell necrosis	0	0	0	0	0	0	0	0	0	0	0	0	0	0	0	1	0	0	0	1	0	0	0	3	0.45	2	0	0	0	3	0	0	1	0	2	1	0.63	1	0	3	3	3	3	3	3	0	0	3	0
Exocrine pancreases (Subsequent damage to parechyma & adjacent tissues)
Vascular injury	0	0	0	0	0	0	0	0	0	0	0	0	0	0	0	0	0	0	0	0	0	0	0	1	0.09	0	0	0	1	3	0	0	0	0	0	0	0.36	1	0	2	3	1	2	3	2	1	0	0	1
Interstitial edema, inflammation and hemorrhage	0	0	1	1	1	0	1	0	3	1	0	1	0.75	3	2	2	3	3	2	2	0	2	2	2	0.27	3	2	3	2	3	3	2	3	2	2	2	2.45	3	3	3	3	3	3	3	3	1	2	2	1
Fat necrosis	0	0	0	0	0	0	0	0	0	0	0	0	0	0	0	0	0	0	0	0	0	0	0	3	0.27	0	0	0	0	3	0	0	0	0	0	0	0.27	0	0	0	0	0	0	0	0	0	0	0	0
Duct changes	1	0	0	0	0	0	1	2	2	0	0	0	0.5	3	2	3	2	1	2	0	1	3	1	2	1.8	1	1	2	2	2	2	3	2	2	2	3	2	3	1	1	3	3	3	2	3	2	1	2	2
Acinar cell atrophy	1	0	0	0	0	0	1	2	2	0	0	0	0.5	3	3	3	3	1	3	2	3	3	2	2	2.54	3	3	3	3	3	3	3	2	3	2	3	2.8	3	3	3	3	3	3	3	3	3	3	3	2
Individual mouse has commulated all-injuries scoresRat Score	3	2	2	4	2	1	4	9	11	4	3	3		16	11	14	14	11	12	10	10	12	12	19		15	11	15	12	26	13	13	12	13	14	15		17	13	21	23	21	22	23	20	15	15	19	14
Group Mean Score of combined-all-injuries													4												12.8												14..5
																																					#REF!
[truncated: 1 more columns]

## Sheet: Full image analysis
Animal	Apoptosis (+ cell count per mm2)	Ki67 (+ cell count per mm2)	Reg3g (% positive)
110305	2.38239	11.9855	0.0295934
110306	3.19813	17.9984	0.178325
110307	3.08357	12.8209	0.13158
110310	4.1596	20.5506	0.0118699
110311	2.01775	23.0611	0.36667
110312	0.577591	10.4304	0.0417529
110314	1.05406	8.73197	0.0782603
110315	1.94202	5.35729	2.09474
110316	3.29072	22.1094	0.104786
110319	7.22296	51.099	0.217725
110320	1.30108	6.68775	0.941362
110321	1.23359	18.6683	0.00731377
	2.62196	17.4584	0.350332
110366	1.39738	18.4418	0.0256826
110367	1.57916	24.0711	0.820756
110368	2.42967	23.9855	0.000340724
110370	1.71699	29.4998	0.00109312
110371	2.30417	14.1336	0.0145481
110372	2.04034	19.8906	0.151723
110375	3.55944	11.9625	0.386449
110376	4.83834	18.6382	0.0130427
110377	1.40834	6.16127	1.03048
110379	3.69953	21.3015	0.160094
110380	5.27363	21.5246	0.166183
110381	1.74633	9.73367	0.328061
	2.66611	18.2787	0.258205

## Sheet: Normal vs injured analysis
Block	Apoptotic + cells (count)	Ki67 + cells (count)	Reg3g + (area, µm2)
110305	1	5	60
110306	1	4	237
110307	3	3	50
110310	4	6	117
110311	1	12	139
110312	1	5	266
110314	2	4	45
110315	1	2	3917
110316	1	7	217
110319	19	73	18150
110320	1	2	3455
110321	1	9	69
110366	3	47	5911
110367	1	16	9030
110368	2	60	1582
110370	3	48	2646
110371	5	7	2377
110372	5	62	7386
110375	6	62	37044
110376	11	137	4847
110377	4	36	17028
110379	14	63	11936
110380	68	51	18101
110381	2	12	408

## Sheet: Trypsin Results
ID	Simple No.	wks	weight (g)	weight (kg)	Dx (ug/kg)	Dx (ug)	Dose	Value	Concentration (nM)	8 times dilution	Average (nM)	SE	y = 660.2720x - 72.0500
110304	1	12		0	0	0	saline	564.62	0.964254	7.71403	7.94131	0.259717
110305	2	12		0	0	0	saline	491.41	0.853376	6.827
110306	3	12		0	0	0	saline	551.94	0.94505	7.5604
110307	4	12		0	0	0	saline	583.45	0.992773	7.94218								7.94131	7.99037	7.57098	7.08622	8.49748	8.25513	7.02312	7.23995	6.68662	6.96977	6.58454	7.03583
110308	5	12		0	0	0	saline	427.14	0.756037	6.0483								0.259717	0.239188	0.159815	0.168437	0.338264	0.268709	0.181295	0.228344	0.111973	0.182621	0.144267	0.147691
110309	6	12		0	0	0	saline	696.51	1.16401	9.31204
110310	7	12		0	0	0	saline	524.66	0.903734	7.22987
110311	8	12		0	0	0	saline	654.94	1.10105	8.80837
110312	9	12		0	0	0	saline	604.32	1.02438	8.19505
110313	10	12		0	0	0	saline	491.76	0.853906	6.83125								Saline	3	10	30
110314	11	12		0	0	0	saline	579.71	0.987108	7.89687							3 weeks	6.68662	6.96977	6.58454	7.03583		0.111973	0.182621	0.144267	0.147691
110315	12	12		0	0	0	saline	455.55	0.799065	6.39252							6 weeks	8.49748	8.25513	7.02312	7.23995		0.338264	0.268709	0.181295	0.228344
110316	13	12		0	0	0	saline	544.37	0.933585	7.46868							12 weeks	7.94131	7.99037	7.57098	7.08622		0.259717	0.239188	0.159815	0.168437
110317	14	12		0	0	0	saline	555.33	0.950184	7.60147
110318	15	12		0	0	0	saline	525.55	0.905082	7.24065
110319	16	12		0	0	0	saline	540.9	0.92833	7.42664
110320	17	12		0	0	0	saline	758.58	1.25801	10.0641
110321	18	12		0	0	0	saline	637.92	1.07527	8.60215
110322	19	12		0	0	0	saline	694.75	1.16134	9.29072
110323	20	12		0	0	0	saline	784.15	1.29674	10.3739
110324	21	12		0	3	0	0.5	495.83	0.86007	6.88056	7.99037	0.239188
110325	22	12		0	3	0	0.5	590.75	1.00383	8.03063
110326	23	12		0	3	0	0.5	607.81	1.02967	8.23733
110328	24	12		0	3	0	0.5	477.26	0.831945	6.65556
110329	25	12		0	3	0	0.5	588.98	1.00115	8.00918
110330	26	12		0	3	0	0.5	510.67	0.882545	7.06036
110331	27	12		0	3	0	0.5	624.05	1.05426	8.4341
110332	28	12		0	3	0	0.5	537.17	0.92268	7.38144
110333	29	12		0	3	0	0.5	606.19	1.02721	8.2177
110334	30	12		0	3	0	0.5	599.37	1.01688	8.13507
110335	31	12		0	3	0	0.5	620.54	1.04895	8.39157
110336	32	12		0	3	0	0.5	589.18	1.00145	8.01161
110337	33	12		0	3	0	0.5	882.02	1.44497	11.5597
110338	34	12		0	3	0	0.5	545.29	0.934978	7.47983
110339	35	12		0	3	0	0.5	588.94	1.00109	8.0087
110340	36	12		0	3	0	0.5	566.55	0.967177	7.73742
110341	37	12		0	3	0	0.5	648.11	1.0907	8.72562
110342	38	12		0	3	0	0.5	586.02	0.996665	7.97332
110343	39	12		0	3	0	0.5	496.38	0.860903	6.88722
110344	40	12		0	10	0	1.5	535.156	0.91963	7.35704	7.57098	0.159815
110345	41	12		0	10	0	1.5	501.651	0.868887	6.95109
110346	42	12		0	10	0	1.5	485.488	0.844406	6.75525
110349	43	12		0	10	0	1.5	572.771	0.9766	7.8128
110350	44	12		0	10	0	1.5	601.794	1.02055	8.16444
110352	45	12		0	10	0	1.5	566.296	0.966792	7.73434
110353	46	12		0	10	0	1.5	517.908	0.893508	7.14806
110354	47	12		0	10	0	1.5	564.106	0.963476	7.70781
110355	48	12		0	10	0	1.5	659.322	1.10768	8.86146
110356	49	12		0	10	0	1.5	547.633	0.938526	7.50821
110357	50	12		0	10	0	1.5	535.27	0.919802	7.35842
110358	51	12		0	10	0	1.5	564.282	0.963742	7.70993
110359	52	12		0	10	0	1.5	553.014	0.946676	7.57341
110360	53	12		0	10	0	1.5	533.772	0.917534	7.34027
110361	54	12		0	10	0	1.5	538.358	0.924479	7.39584
110362	55	12		0	10	0	1.5	520.428	0.897324	7.17859
110363	56	12		0	10	0	1.5	600.575	1.01871	8.14967
110364	57	12		0	30	0	4.5	397.502	0.711149	5.68919	7.08622	0.168437
110365	58	12		0	30	0	4.5	480.778	0.837273	6.69819
110366	59	12		0	30	0	4.5	517.516	0.892913	7.14331
110367	60	12		0	30	0	4.5	430.325	0.76086	6.08688
110368	61	12		0	30	0	4.5	431.492	0.762628	6.10102
110369	62	12		0	30	0	4.5	535.342	0.919912	7.3593
110370	63	12		0	30	0	4.5	533.71	0.91744	7.33952
110371	64	12		0	30	0	4.5	673.781	1.12958	9.03666
110372	65	12		0	30	0	4.5	503.645	0.871906	6.97524
110373	66	12		0	30	0	4.5	491.261	0.85315	6.8252
110374	67	12		0	30	0	4.5	471.71	0.823539	6.58831
110375	68	12		0	30	0	4.5	575.209	0.980291	7.84233
110376	69	12		0	30	0	4.5	546.641	0.937025	7.4962
110377	70	12		0	30	0	4.5	549.151	0.940826	7.52661
110378	71	12		0	30	0	4.5	588.068	0.999766	7.99813
110379	72	12		0	30	0	4.5	527.513	0.908055	7.26444
110380	73	12		0	30	0	4.5	465.988	0.814873	6.51899
110381	74	12		0	30	0	4.5	548.273	0.939496	7.51597
110382	75	12		0	30	0	4.5	503.934	0.872343	6.97875
110383	76	12		0	30	0	4.5	484.238	0.842514	6.74011
110392	77	6		0	0	0	saline	451.417	0.792805	6.34244	8.49748	0.338264
110393	78	6		0	0	0	saline	451.964	0.793633	6.34907
110394	79	6		0	0	0	saline	505.335	0.874466	6.99573
110395	80	6		0	0	0	saline	478.365	0.833619	6.66895
110397	81	6		0	0	0	saline	702.964	1.17378	9.39024
110398	82	6		0	0	0	saline	642.155	1.08168	8.65346
110399	83	6		0	0	0	saline	686.187	1.14837	9.18696
110400	84	6		0	0	0	saline	663.832	1.11451	8.9161
110401	85	6		0	0	0	saline	871.391	1.42887	11.4309
110402	86	6		0	0	0	saline	690.725	1.15524	9.24195
110403	87	6		0	0	0	saline	867.388	1.4228	11.3824
110404	88	6		0	0	0	saline	633.624	1.06876	8.5501
110405	89	6		0	0	0	saline	650.981	1.09505	8.7604
110406	90	6		0	0	0	saline	644.156	1.08471	8.67771
110407	91	6		0	0	0	saline	640.427	1.07907	8.63253
110408	92	6		0	0	0	saline	579.378	0.986605	7.89284
110409	93	6		0	0	0	saline	601.251	1.01973	8.15787
110411	94	6		0	0	0	saline	565.521	0.965618	7.72495
110412	95	6		0	3	0	0.5	791.169	1.30737	10.459	8.25513	0.268709
110413	96	6		0	3	0	0.5	725.556	1.208	9.66396
110414	97	6		0	3	0	0.5	608.196	1.03025	8.24201
110415	98	6		0	3	0	0.5	568.659	0.970371	7.76297
110416	99	6		0	3	0	0.5	508.638	0.879468	7.03575
110417	100	6		0	3	0	0.5	619.024	1.04665	8.3732
110418	101	6		0	3	0	0.5	614.113	1.03921	8.3137
110419	102	6		0	3	0	0.5	599.676	1.01735	8.13878
110420	103	6		0	3	0	0.5	662.651	1.11272	8.90179
110421	104	6		0	3	0	0.5	644.091	1.08461	8.67692
110422	105	6		0	3	0	0.5	647.973	1.0905	8.72396
110423	106	6		0	3	0	0.5	744.524	1.23672	9.89378
110424	107	6		0	3	0	0.5	704.014	1.17537	9.40296
110425	108	6		0	3	0	0.5	585.415	0.995748	7.96599
110426	109	6		0	3	0	0.5	493.064	0.855881	6.84705
110427	110	6		0	3	0	0.5	601.875	1.02068	8.16542
110428	111	6		0	3	0	0.5	372.191	0.672815	5.38252
110429	112	6		0	3	0	0.5	534.077	0.917997	7.34397
110430	113	6		0	3	0	0.5	610.657	1.03398	8.27183
110431	114	6		0	3	0	0.5	550.023	0.942147	7.53718
110432	115	6		0	10	0	1.5	537.519	0.923209	7.38568	7.02312	0.181295
110433	116	6		0	10	0	1.5	438.573	0.773352	6.18682
110434	117	6		0	10	0	1.5	466.973	0.816365	6.53092
110435	118	6		0	10	0	1.5	499.77	0.866037	6.92829
110436	119	6		0	10	0	1.5	478.437	0.833728	6.66982
110437	120	6		0	10	0	1.5	595.173	1.01053	8.08422
110438	121	6		0	10	0	1.5	627.098	1.05888	8.47103
110439	122	6		0	10	0	1.5	613.278	1.03795	8.30359
110440	123	6		0	10	0	1.5	492.897	0.855628	6.84502
110441	124	6		0	10	0	1.5	462.326	0.809327	6.47462
110442	125	6		0	10	0	1.5	499.445	0.865545	6.92436
110443	126	6		0	10	0	1.5	538.067	0.924038	7.39231
110444	127	6		0	10	0	1.5	517.717	0.893218	7.14575
110445	128	6		0	10	0	1.5	375.966	0.678532	5.42826
110446	129	6		0	10	0	1.5	471.74	0.823585	6.58868
110447	130	6		0	10	0	1.5	609.503	1.03223	8.25785
110448	131	6		0	10	0	1.5	548.028	0.939125	7.513
110449	132	6		0	10	0	1.5	470.043	0.821015	6.56812
110450	133	6		0	10	0	1.5	453.199	0.795505	6.36404
110451	134	6		0	10	0	1.5	456.168	0.8	6.4
110452	135	6		0	30	0	4.5	477.268	0.831958	6.65566	7.23995	0.228344
110453	136	6		0	30	0	4.5	546.72	0.937144	7.49716
110454	137	6		0	30	0	4.5	593.374	1.0078	8.06242
110455	138	6		0	30	0	4.5	577.319	0.983487	7.86789
110456	139	6		0	30	0	4.5	586.668	0.997647	7.98117
110457	140	6		0	30	0	4.5	417.119	0.74086	5.92688
110458	141	6		0	30	0	4.5	424.187	0.751565	6.01252
110459	142	6		0	30	0	4.5	733.159	1.21951	9.75609
110460	143	6		0	30	0	4.5	435.827	0.769194	6.15355
110461	144	6		0	30	0	4.5	573.349	0.977474	7.8198
110462	145	6		0	30	0	4.5	575.751	0.981113	7.8489
110463	146	6		0	30	0	4.5	596.527	1.01258	8.10063
110464	147	6		0	30	0	4.5	534.134	0.918082	7.34466
110465	148	6		0	30	0	4.5	487.239	0.847059	6.77647
110466	149	6		0	30	0	4.5	466.797	0.816098	6.52879
110467	150	6		0	30	0	4.5	491.385	0.853338	6.8267
110468	151	6		0	30	0	4.5	395.147	0.707582	5.66066
110469	152	6		0	30	0	4.5	553.398	0.947259	7.57807
110470	153	6		0	30	0	4.5	605.172	1.02567	8.20537
110471	154	6		0	30	0	4.5	439.305	0.774462	6.19569
110480	155	3		0	0	0	saline	390.278	0.700208	5.60167	6.68662	0.111973
110481	156	3		0	0	0	saline	554.649	0.949153	7.59322
110482	157	3		0	0	0	saline	540.77	0.928132	7.42506
110483	158	3		0	0	0	saline	527.177	0.907546	7.26037
110484	159	3		0	0	0	saline	442.991	0.780043	6.24034
110485	160	3		0	0	0	saline	479.234	0.834935	6.67948
110486	161	3		0	0	0	saline	472.284	0.824409	6.59527
110487	162	3		0	0	0	saline	503.144	0.871148	6.96918
110488	163	3		0	0	0	saline	481.906	0.838981	6.71185
110489	164	3		0	0	0	saline	435.201	0.768246	6.14597
110490	165	3		0	0	0	saline	513.37	0.886634	7.09307
110491	166	3		0	0	0	saline	499.49	0.865613	6.92491
110492	167	3		0	0	0	saline	491.374	0.85332	6.82656
110493	168	3		0	0	0	saline	433.277	0.765332	6.12265
110494	169	3		0	0	0	saline	502.868	0.870729	6.96583
110495	170	3		0	0	0	saline	451.414	0.792801	6.34241
110496	171	3		0	0	0	saline	463.226	0.81069	6.48552
110497	172	3		0	0	0	saline	468.456	0.818612	6.54889
110498	173	3		0	0	0	saline	513.114	0.886246	7.08997
110499	174	3		0	0	0	saline	432.243	0.763766	6.11013
110500	175	3		0	3	0	0.5	543.462	0.932209	7.45768	6.96977	0.182621
110501	176	3		0	3	0	0.5	533.4	0.916971	7.33577
110502	177	3		0	3	0	0.5	534.649	0.918862	7.3509
110503	178	3		0	3	0	0.5	478.825	0.834315	6.67452
110504	179	3		0	3	0	0.5	517.515	0.892912	7.1433
110505	180	3		0	3	0	0.5	533.963	0.917824	7.34259
110506	181	3		0	3	0	0.5	511.701	0.884107	7.07286
110507	182	3		0	3	0	0.5	396.88	0.710207	5.68166
110508	183	3		0	3	0	0.5	485.068	0.843771	6.75017
110509	184	3		0	3	0	0.5	536.737	0.922025	7.3762
110510	185	3		0	3	0	0.5	551.456	0.944316	7.55453
110511	186	3		0	3	0	0.5	659.655	1.10819	8.86549
110512	187	3		0	3	0	0.5	400.769	0.716098	5.72878
110514	188	3		0	3	0	0.5	404.638	0.721957	5.77566
110515	189	3		0	3	0	0.5	527.924	0.908678	7.26942
110516	190	3		0	3	0	0.5	510.33	0.88203	7.05624
110517	191	3		0	3	0	0.5	486.02	0.845213	6.7617
110518	192	3		0	3	0	0.5	444.475	0.782291	6.25833
110520	193	3		0	10	0	1.5	545.87	0.935857	7.48685	6.58454	0.144267
110521	194	3		0	10	0	1.5	514.94	0.889012	7.1121
110522	195	3		0	10	0	1.5	426.83	0.755567	6.04454
110523	196	3		0	10	0	1.5	483.13	0.840835	6.72668
110524	197	3		0	10	0	1.5	529.57	0.91117	7.28936
110525	198	3		0	10	0	1.5	535.19	0.919682	7.35745
110529	199	3		0	10	0	1.5	448.43	0.788281	6.30625
110530	200	3		0	10	0	1.5	441.98	0.778512	6.2281
110531	201	3		0	10	0	1.5	462.42	0.809469	6.47576
110532	202	3		0	10	0	1.5	446.59	0.785494	6.28396
110533	203	3		0	10	0	1.5	406.45	0.724701	5.79761
110534	204	3		0	10	0	1.5	442.3	0.778997	6.23198
110535	205	3		0	10	0	1.5	514.77	0.888755	7.11004
110536	206	3		0	10	0	1.5	417.5	0.741437	5.93149
110537	207	3		0	10	0	1.5	495.89	0.860161	6.88129
110538	208	3		0	10	0	1.5	387.05	0.69532	5.56256
110539	209	3		0	10	0	1.5	514.86	0.888891	7.11113
110540	210	3		0	30	0	4.5	507.07	0.877093	7.01674	7.03583	0.147691
110541	211	3		0	30	0	4.5	456.6	0.800655	6.40524
110542	212	3		0	30	0	4.5	552.3	0.945595	7.56476
110543	213	3		0	30	0	4.5	487.44	0.847363	6.7789
110544	214	3		0	30	0	4.5	606.99	1.02842	8.2274
110545	215	3		0	30	0	4.5	465.41	0.813998	6.51198
110547	216	3		0	30	0	4.5	428.13	0.757536	6.06029
110548	217	3		0	30	0	4.5	480.17	0.836352	6.69082
110549	218	3		0	30	0	4.5	470.72	0.82204	6.57632
110550	219	3		0	30	0	4.5	473.12	0.825675	6.6054
110551	220	3		0	30	0	4.5	459.09	0.804426	6.43541
110552	221	3		0	30	0	4.5	500.05	0.866461	6.93169
110553	222	3		0	30	0	4.5	497.73	0.862947	6.90358
110554	223	3		0	30	0	4.5	613.53	1.03833	8.30664
110555	224	3		0	30	0	4.5	553.79	0.947852	7.58281
110556	225	3		0	30	0	4.5	587.29	0.998588	7.98871
110557	226	3		0	30	0	4.5	549.52	0.941385	7.53108
110558	227	3		0	30	0	4.5	522.76	0.900856	7.20685
110559	228	3		0	30	0	4.5	452.55	0.794521	6.35617

[truncated: 3 more sheets: Amylase Results, Lipase Results, raw cyto]
